# Supplementary material for: A spirocyclic backbone accesses new conformational space in an extended, dipole-stabilized foldamer
Source: Commun Chem. 2023 Apr 17;6:71. doi: 10.1038/s42004-023-00868-8 (PMC10110530; doi:10.1038/s42004-023-00868-8)
Supplement: Supplementary file 4 — Supplementary Data 2 [file 42004_2023_868_MOESM4_ESM.cif]

####################################################################### 
# 
# This file contains crystal structure data downloaded from the 
# Cambridge Structural Database (CSD) hosted by the Cambridge 
# Crystallographic Data Centre (CCDC).
# 
# Full information about CCDC data access policies and citation 
# guidelines are available at http://www.ccdc.cam.ac.uk/access/V1 
# 
# Audit and citation data items may have been added by the CCDC. 
# Please retain this information to preserve the provenance of 
# this file and to allow appropriate attribution of the data. 
# 
#######################################################################

data_global
_audit_creation_date             2021-11-04
_audit_creation_method           CRYSTALS_ver_14.61_build_6999

_oxford_structure_analysis_title 'P:\X-Ray\WR 2.206\WR-2.206-03_auto.cif_od At'
_chemical_name_systematic        .
_chemical_melting_point          'not measured'


data_capped_monomer_7
_database_code_depnum_ccdc_archive 'CCDC 2170496'
loop_
_audit_author_name
_audit_author_address
'Peter Knipe'
;Queens University, Belfast
United Kingdom
;
_audit_update_record             
;
2022-05-04 deposited with the CCDC.	2022-05-09 downloaded from the CCDC.
;

_exptl_special_details           
; 
 The crystal was 
placed in the cold stream of an Oxford 
Cryosystems open-flow nitrogen cryostat (Cosier & 
Glazer, 1986) with a nominal stability of 0.1K. 
 
Cosier, J. & Glazer, A.M., 1986. J. Appl. Cryst. 105-107. 
;
_refine_special_details          
; 
? 
;
#--------------------------------------------------------------- 
# _oxford_ data items, April 2010: 
# There is some uncertainty about the correct way of forming local data 
# names, e.g. 

# _atom_site_special_shape_oxford 
# or 
# _oxford_atom_site_special_shape 

# see: 
# http://www.iucr.org/resources/cif/spec/version1.1/semantics#namespace 

# A reserved prefix, e.g. foo, must be used in the following way 
# " If the data file contains items defined in a DDL1 dictionary, the 
# local data names assigned under the reserved prefix must contain it as 
# their first component, e.g. _foo_atom_site_my_item. " 

# However, this seems to say the opposite: 
# http://www.iucr.org/__data/iucr/cif/standard/cifstd8.html 

# According to advice from the IUCr, CRYSTALS is correct 
#--------------------------------------------------------------- 
# End of 'script/refcif.dat' 
#end of refcif 
_cell_length_a                   5.658900(10)
_cell_length_b                   12.302100(17)
_cell_length_c                   37.31390(2)
_cell_angle_alpha                90
_cell_angle_beta                 90
_cell_angle_gamma                90
_cell_volume                     2597.657(6)

_symmetry_cell_setting           orthorhombic
_symmetry_space_group_name_H-M   'P 21 21 21 '
_symmetry_space_group_name_Hall  'P 2ac 2ab'
loop_
_symmetry_equiv_pos_as_xyz
x,y,z
-x+1/2,-y,z+1/2
x+1/2,-y+1/2,-z
-x,y+1/2,-z+1/2

loop_
_atom_type_symbol
_atom_type_scat_dispersion_real
_atom_type_scat_dispersion_imag
_atom_type_scat_Cromer_Mann_a1
_atom_type_scat_Cromer_Mann_b1
_atom_type_scat_Cromer_Mann_a2
_atom_type_scat_Cromer_Mann_b2
_atom_type_scat_Cromer_Mann_a3
_atom_type_scat_Cromer_Mann_b3
_atom_type_scat_Cromer_Mann_a4
_atom_type_scat_Cromer_Mann_b4
_atom_type_scat_Cromer_Mann_c
_atom_type_scat_source
C 0.0181 0.0091 2.3100 20.8439 1.0200 10.2075 1.5886 0.5687 0.8650 51.6512
0.2156 'International Tables Vol C 4.2.6.8 and 6.1.1.4'
H 0.0000 0.0000 0.4930 10.5109 0.3229 26.1257 0.1402 3.1424 0.0408 57.7998
0.0030 'International Tables Vol C 4.2.6.8 and 6.1.1.4'
N 0.0311 0.0180 12.2126 0.0057 3.1322 9.8933 2.0125 28.9975 1.1663 0.5826
-11.5290 'International Tables Vol C 4.2.6.8 and 6.1.1.4'
O 0.0492 0.0322 3.0485 13.2771 2.2868 5.7011 1.5463 0.3239 0.8670 32.9089
0.2508 'International Tables Vol C 4.2.6.8 and 6.1.1.4'
S 0.3331 0.5567 6.9053 1.4679 5.2034 22.2151 1.4379 0.2536 1.5863 56.1720
0.8669 'International Tables Vol C 4.2.6.8 and 6.1.1.4'


_cell_formula_units_Z            4


_chemical_formula_sum            'C29 H29 N5 O5 S'
_chemical_formula_moiety         'C29 H29 N5 O5 S'
_chemical_compound_source        .
_chemical_formula_weight         559.63


_cell_measurement_reflns_used    11280
_cell_measurement_theta_min      4
_cell_measurement_theta_max      71
_cell_measurement_temperature    100

_exptl_crystal_description       needles
_exptl_crystal_colour            clear_pale_colourless
_exptl_crystal_size_min          0.060
_exptl_crystal_size_mid          0.060
_exptl_crystal_size_max          0.280

_exptl_crystal_density_diffrn    1.431
_exptl_crystal_density_meas      'not measured'
_exptl_crystal_density_method    'not measured'
# Non-dispersive F(000): 
_exptl_crystal_F_000             1176
_exptl_absorpt_coefficient_mu    1.537

# Sheldrick geometric approximatio 0.91 0.91 
_exptl_absorpt_correction_type   multi-scan
_exptl_absorpt_process_details   
; 
 CrysAlisPro (Rigaku Oxford Diffraction, 2017) 
;
_exptl_absorpt_correction_T_min  0.68
_exptl_absorpt_correction_T_max  0.91
_diffrn_measurement_device_type  'Oxford Diffraction SuperNova'
_diffrn_measurement_device       Area
_diffrn_radiation_monochromator  'focussing mirrors'
_diffrn_radiation_type           'Cu K\a'
_diffrn_radiation_wavelength     1.54180
_diffrn_measurement_method       \w

# If a reference occurs more than once, delete the author 
# and date from subsequent references. 
_computing_data_collection       'SuperNova, (Oxford Diffraction, 2010)'
_computing_cell_refinement       
; 
 CrysAlisPro (Rigaku Oxford Diffraction, 2017) 
;
_computing_data_reduction        
; 
 CrysAlisPro (Rigaku Oxford Diffraction, 2017) 
;
_computing_structure_solution    'USER DEFINED STRUCTURE SOLUTION'
_computing_structure_refinement  'CRYSTALS (Betteridge et al., 2003)'
_computing_publication_material  'CRYSTALS (Betteridge et al., 2003)'
_computing_molecular_graphics    'CAMERON (Watkin et al., 1996)'

_diffrn_standards_interval_time  .
_diffrn_standards_interval_count .
_diffrn_standards_number         0
_diffrn_standards_decay_%        .

_diffrn_ambient_temperature      100
_diffrn_ambient_pressure         100
_diffrn_reflns_number            23951
_diffrn_reflns_av_unetI/netI     0.085
_reflns_number_total             4978
_diffrn_reflns_av_R_equivalents  0.000
# Number of reflections without Friedels Law is 4978 
# Number of reflections with Friedels Law is 4978 
# Theoretical number of reflections is about 2530 


_diffrn_reflns_theta_min         3.783
_diffrn_reflns_theta_max         71.449
_diffrn_measured_fraction_theta_max 0.992

_diffrn_reflns_theta_full        69.306
_diffrn_measured_fraction_theta_full 0.996


_diffrn_reflns_limit_h_min       -6
_diffrn_reflns_limit_h_max       6
_diffrn_reflns_limit_k_min       -10
_diffrn_reflns_limit_k_max       14
_diffrn_reflns_limit_l_min       -45
_diffrn_reflns_limit_l_max       45
_reflns_limit_h_min              -6
_reflns_limit_h_max              6
_reflns_limit_k_min              0
_reflns_limit_k_max              14
_reflns_limit_l_min              0
_reflns_limit_l_max              45

_oxford_diffrn_Wilson_B_factor   1.39
_oxford_diffrn_Wilson_scale      0.03

_atom_sites_solution_primary     other #heavy,direct,difmap,geom,iterative
# _atom_sites_solution_secondary  difmap
_atom_sites_solution_hydrogens   difmap

_refine_diff_density_min         -0.68
_refine_diff_density_max         0.66


# The current dictionary definitions do not cover the 
# situation where the reflections used for refinement were 
# selected by a user-defined sigma threshold 


# The values actually used during refinement 
_oxford_refine_reflns_threshold_expression_ref I>-3.0\s(I)
_refine_ls_number_restraints     0
_refine_ls_number_parameters     362
_refine_ls_number_reflns         4978
_oxford_refine_ls_R_factor_ref   0.0532
_refine_ls_wR_factor_ref         0.1257
_refine_ls_goodness_of_fit_ref   0.9453
_refine_ls_shift/su_max          0.0004511
_refine_ls_shift/su_mean         0.0000354


# The values computed with all filters except I/sigma 
_oxford_reflns_number_all        4978
_refine_ls_R_factor_all          0.0532
_refine_ls_wR_factor_all         0.1257

# The values computed with a 2 sigma cutoff - a la SHELX 
_reflns_threshold_expression     I>2.0\s(I)
_reflns_number_gt                4764
_refine_ls_R_factor_gt           0.0509
_refine_ls_wR_factor_gt          0.1238

# For an explanation, see Cooper & Watkin, Acta Cryst. (2016). B72, 661-683 
_oxford_Hooft_y                  0.007(10) # for 2015 Friedel pairs 
_oxford_Bijvoet_difference       0.012(11) # for 2015 Friedel pairs 
# (Similar to the Parsons(q).) 
_oxford_refined_Flack_x          . # for 0 Friedel pairs 
# NOTE: The Flack parameter was determined before Friedel pairs were merged 
_refine_ls_abs_structure_Flack   0.012(11)
_refine_ls_abs_structure_details 
; 
 Parsons, Flack & Wagner (2013), 
 2015 Friedel Pairs 
;

# choose from: 
# rm (reference molecule of known chirality), 
# ad (anomolous dispersion - Flack), rmad (rm and ad), 
# syn (from synthesis), unk (unknown) or . (not applicable). 
_chemical_absolute_configuration ad


_refine_ls_structure_factor_coef Fsqd
_refine_ls_matrix_type           full
_refine_ls_hydrogen_treatment    constr #undef, noref, refall,
# refxyz, refU, constr or mixed
_refine_ls_weighting_scheme      calc
_refine_ls_weighting_details     
;
 Method= Modified Sheldrick 
 w=1/[\s^2^(F^2^) + ( 0.07P)^2^ + 3.65P] 
 ,where P=(max(Fo^2^,0) + 2Fc^2^)/3 
;
# Insert your own references if required - in alphabetical order 
_publ_section_references         
; 
User-defined structure solution reference 
 
Betteridge, P.W., Carruthers, J.R., Cooper, R.I., 
Prout, K. & Watkin, D.J. (2003). J. Appl. Cryst. 36, 1487. 
 
Oxford Diffraction, (2010). Supernova User Manual. 
 
Parsons,S., Flack, H.D. and Wagner, T. Acta Cryst. (2013). B69, 249--259 
 
Rigaku Oxford Diffraction (2017). CrysAlisPro. 
 
Watkin, D.J., Prout, C.K. & Pearce, L.J. (1996). CAMERON, Chemical 
Crystallography Laboratory, Oxford, UK. 
;

# Uequiv = arithmetic mean of Ui i.e. Ueqiv = (U1+U2+U3)/3

# Replace last . with number of unfound hydrogen atoms attached to an atom.

# ..._refinement_flags_... 
# . no refinement constraints           S special position constraint on site
# G rigid group refinement of site      R riding atom
# D distance or angle restraint on site T thermal displacement constraints
# U Uiso or Uij restraint (rigid bond)  P partial occupancy constraint


loop_
_atom_site_label
_atom_site_type_symbol
_atom_site_fract_x
_atom_site_fract_y
_atom_site_fract_z
_atom_site_U_iso_or_equiv
_atom_site_occupancy
_atom_site_adp_type
_atom_site_refinement_flags_posn
_atom_site_refinement_flags_adp
_atom_site_refinement_flags_occupancy
_atom_site_disorder_assembly
_atom_site_disorder_group
_atom_site_attached_hydrogens
S1 S 0.46209(12) 0.94408(6) 0.476158(18) 0.0171 1.0000 Uani . . . . . .
O2 O 0.3869(4) 0.63076(18) 0.42072(5) 0.0190 1.0000 Uani . . . . . .
O3 O 0.4016(4) 0.91609(18) 0.39573(6) 0.0233 1.0000 Uani . . . . . .
O4 O 0.5673(4) 0.91759(19) 0.50970(5) 0.0246 1.0000 Uani . . . . . .
O5 O 0.4603(4) 0.12000(19) 0.30924(6) 0.0267 1.0000 Uani . . . . . .
O6 O 0.2151(4) 0.9348(2) 0.47148(6) 0.0276 1.0000 Uani . . . . . .
N7 N 0.1276(4) 0.3741(2) 0.36698(6) 0.0175 1.0000 Uani . . . . . .
N8 N 0.1773(4) 0.2012(2) 0.34535(6) 0.0152 1.0000 Uani . . . . . .
N9 N 0.5347(4) 0.4474(2) 0.33304(6) 0.0164 1.0000 Uani . . . . . .
N1 N 0.5068(4) 0.6152(2) 0.36181(6) 0.0163 1.0000 Uani . . . . . .
N2 N 0.5955(4) 0.8618(2) 0.44705(6) 0.0157 1.0000 Uani . . . . . .
C3 C 0.5365(5) 0.8560(2) 0.41146(7) 0.0148 1.0000 Uani . . . . . .
C4 C 0.4125(5) 0.5114(2) 0.35501(7) 0.0139 1.0000 Uani . . . . . .
C5 C 0.7602(5) 1.1172(2) 0.47580(8) 0.0162 1.0000 Uani . . . . . .
C6 C 0.5484(5) 1.0760(2) 0.46358(7) 0.0151 1.0000 Uani . . . . . .
C7 C 0.2568(5) 0.3079(2) 0.34671(7) 0.0137 1.0000 Uani . . . . . .
C8 C 0.5015(5) 0.6623(2) 0.39527(7) 0.0146 1.0000 Uani . . . . . .
C9 C 0.4573(6) 1.2442(3) 0.43543(7) 0.0180 1.0000 Uani . . . . . .
C31 C 0.6624(5) 0.8648(3) 0.26873(8) 0.0187 1.0000 Uani . . . . . .
C30 C 0.6691(5) 1.2884(2) 0.44719(7) 0.0173 1.0000 Uani . . . . . .
C29 C 0.8200(5) 1.2236(2) 0.46727(8) 0.0170 1.0000 Uani . . . . . .
C28 C 0.3955(5) 1.1382(3) 0.44321(7) 0.0171 1.0000 Uani . . . . . .
C27 C 0.7045(5) 0.7546(3) 0.27562(7) 0.0173 1.0000 Uani . . . . . .
C15 C 0.2745(5) 0.1162(2) 0.32610(8) 0.0181 1.0000 Uani . . . . . .
C16 C 0.4549(5) 0.3458(2) 0.32847(7) 0.0172 1.0000 Uani . . . . . .
C17 C 0.6694(5) 0.7596(2) 0.39542(7) 0.0146 1.0000 Uani . . . . . .
C18 C 0.7622(5) 0.7761(3) 0.45860(8) 0.0174 1.0000 Uani . . . . . .
C19 C 0.2025(5) 0.4765(3) 0.37072(8) 0.0167 1.0000 Uani . . . . . .
C20 C 1.0140(5) 0.8703(3) 0.23137(7) 0.0218 1.0000 Uani . . . . . .
C21 C 0.8994(6) 0.7055(3) 0.26027(8) 0.0224 1.0000 Uani . . . . . .
C22 C 0.6682(5) 0.6687(2) 0.33646(7) 0.0151 1.0000 Uani . . . . . .
C23 C 0.8167(6) 0.9206(3) 0.24653(8) 0.0221 1.0000 Uani . . . . . .
C24 C -0.0445(5) 0.1698(2) 0.36335(8) 0.0201 1.0000 Uani . . . . . .
C25 C 1.0532(6) 0.7624(3) 0.23848(8) 0.0249 1.0000 Uani . . . . . .
C26 C 0.7321(6) 1.4036(3) 0.43785(9) 0.0254 1.0000 Uani . . . . . .
C10 C 0.5467(5) 0.6908(3) 0.30044(7) 0.0201 1.0000 Uani . . . . . .
C11 C 0.8665(5) 0.7398(3) 0.42286(8) 0.0188 1.0000 Uani . . . . . .
C12 C 0.1125(6) 0.0196(3) 0.32851(9) 0.0231 1.0000 Uani . . . . . .
C13 C 0.7359(6) 0.7749(3) 0.35606(8) 0.0222 1.0000 Uani . . . . . .
C14 C -0.0513(6) 0.0466(3) 0.36053(9) 0.0264 1.0000 Uani . . . . . .
H51 H 0.8608 1.0731 0.4896 0.0193 1.0000 Uiso R . . . . .
H91 H 0.3507 1.2880 0.4221 0.0233 1.0000 Uiso R . . . . .
H311 H 0.5342 0.9007 0.2789 0.0220 1.0000 Uiso R . . . . .
H291 H 0.9628 1.2517 0.4752 0.0205 1.0000 Uiso R . . . . .
H281 H 0.2531 1.1086 0.4353 0.0216 1.0000 Uiso R . . . . .
H161 H 0.5392 0.2980 0.3126 0.0222 1.0000 Uiso R . . . . .
H181 H 0.8813 0.8056 0.4748 0.0222 1.0000 Uiso R . . . . .
H182 H 0.6802 0.7151 0.4699 0.0221 1.0000 Uiso R . . . . .
H191 H 0.1126 0.5247 0.3847 0.0199 1.0000 Uiso R . . . . .
H201 H 1.1169 0.9098 0.2169 0.0256 1.0000 Uiso R . . . . .
H211 H 0.9285 0.6304 0.2649 0.0266 1.0000 Uiso R . . . . .
H221 H 0.8105 0.6251 0.3323 0.0185 1.0000 Uiso R . . . . .
H231 H 0.7886 0.9949 0.2421 0.0281 1.0000 Uiso R . . . . .
H241 H -0.0453 0.1937 0.3878 0.0256 1.0000 Uiso R . . . . .
H242 H -0.1805 0.2015 0.3510 0.0257 1.0000 Uiso R . . . . .
H251 H 1.1876 0.7280 0.2286 0.0294 1.0000 Uiso R . . . . .
H262 H 0.8714 1.4258 0.4502 0.0399 1.0000 Uiso R . . . . .
H261 H 0.6034 1.4498 0.4444 0.0398 1.0000 Uiso R . . . . .
H263 H 0.7600 1.4092 0.4130 0.0398 1.0000 Uiso R . . . . .
H102 H 0.3974 0.7296 0.3051 0.0256 1.0000 Uiso R . . . . .
H101 H 0.5133 0.6203 0.2892 0.0252 1.0000 Uiso R . . . . .
H111 H 1.0053 0.7844 0.4165 0.0240 1.0000 Uiso R . . . . .
H112 H 0.9108 0.6638 0.4240 0.0244 1.0000 Uiso R . . . . .
H122 H 0.2014 -0.0450 0.3328 0.0287 1.0000 Uiso R . . . . .
H121 H 0.0287 0.0106 0.3071 0.0286 1.0000 Uiso R . . . . .
H132 H 0.9082 0.7881 0.3539 0.0283 1.0000 Uiso R . . . . .
H131 H 0.6495 0.8367 0.3466 0.0282 1.0000 Uiso R . . . . .
H141 H 0.0055 0.0134 0.3826 0.0321 1.0000 Uiso R . . . . .
H142 H -0.2118 0.0239 0.3560 0.0325 1.0000 Uiso R . . . . .
loop_
_atom_site_aniso_label
_atom_site_aniso_U_11
_atom_site_aniso_U_22
_atom_site_aniso_U_33
_atom_site_aniso_U_23
_atom_site_aniso_U_13
_atom_site_aniso_U_12
S1 0.0168(3) 0.0138(3) 0.0207(3) -0.0030(3) 0.0037(3) -0.0014(3)
O2 0.0185(10) 0.0190(11) 0.0195(10) -0.0002(8) 0.0076(8) -0.0039(9)
O3 0.0261(12) 0.0186(12) 0.0251(10) 0.0010(9) -0.0088(9) 0.0015(10)
O4 0.0370(13) 0.0184(12) 0.0185(9) 0.0006(8) 0.0039(9) -0.0009(11)
O5 0.0271(12) 0.0205(12) 0.0325(11) -0.0077(9) 0.0056(10) -0.0018(11)
O6 0.0175(11) 0.0238(12) 0.0414(13) -0.0043(11) 0.0092(9) -0.0013(10)
N7 0.0154(12) 0.0146(13) 0.0224(12) -0.0002(10) 0.0011(9) -0.0013(11)
N8 0.0170(12) 0.0102(12) 0.0183(11) -0.0019(9) -0.0008(9) -0.0033(11)
N9 0.0144(11) 0.0154(12) 0.0193(11) 0.0003(9) 0.0021(9) 0.0021(11)
N1 0.0172(12) 0.0136(12) 0.0182(11) -0.0019(9) 0.0051(9) -0.0058(10)
N2 0.0125(11) 0.0172(13) 0.0173(11) -0.0026(10) -0.0009(9) 0.0005(10)
C3 0.0109(12) 0.0120(14) 0.0215(12) -0.0003(11) -0.0013(11) -0.0041(12)
C4 0.0138(13) 0.0113(14) 0.0166(12) 0.0008(10) 0.0018(10) -0.0002(11)
C5 0.0101(12) 0.0163(15) 0.0223(13) -0.0026(12) -0.0032(11) 0.0039(11)
C6 0.0124(12) 0.0144(15) 0.0185(12) -0.0058(10) 0.0009(10) -0.0002(12)
C7 0.0122(12) 0.0108(14) 0.0182(12) -0.0008(10) -0.0007(10) -0.0009(11)
C8 0.0128(13) 0.0115(13) 0.0194(12) -0.0012(10) -0.0004(10) 0.0012(11)
C9 0.0187(14) 0.0184(15) 0.0169(12) 0.0008(11) -0.0017(11) 0.0027(13)
C31 0.0102(12) 0.0246(17) 0.0213(13) 0.0027(12) -0.0023(10) -0.0036(13)
C30 0.0209(14) 0.0146(15) 0.0165(12) -0.0037(11) 0.0079(11) 0.0025(13)
C29 0.0118(13) 0.0168(15) 0.0223(14) -0.0044(11) 0.0008(11) -0.0016(12)
C28 0.0090(13) 0.0217(16) 0.0205(13) -0.0055(12) -0.0043(10) -0.0016(12)
C27 0.0143(14) 0.0218(16) 0.0157(12) -0.0005(11) -0.0010(10) -0.0041(13)
C15 0.0195(14) 0.0128(15) 0.0219(14) -0.0017(11) -0.0041(12) -0.0003(12)
C16 0.0186(13) 0.0132(14) 0.0198(12) -0.0038(11) 0.0030(11) -0.0011(13)
C17 0.0112(13) 0.0131(14) 0.0196(13) -0.0023(11) 0.0022(11) -0.0021(12)
C18 0.0142(13) 0.0158(16) 0.0221(14) 0.0013(11) -0.0033(11) -0.0013(12)
C19 0.0098(13) 0.0140(15) 0.0262(14) -0.0038(11) 0.0040(11) -0.0017(11)
C20 0.0195(15) 0.0295(18) 0.0164(12) 0.0030(12) -0.0008(11) -0.0106(14)
C21 0.0270(17) 0.0190(16) 0.0212(14) 0.0010(12) 0.0025(12) -0.0014(14)
C22 0.0106(12) 0.0155(15) 0.0191(13) -0.0009(11) 0.0038(10) -0.0004(12)
C23 0.0240(15) 0.0181(16) 0.0244(14) 0.0065(12) -0.0043(12) -0.0046(14)
C24 0.0124(13) 0.0148(15) 0.0331(15) -0.0010(12) 0.0016(12) -0.0010(12)
C25 0.0198(15) 0.0350(19) 0.0198(13) 0.0021(13) 0.0044(12) 0.0013(15)
C26 0.0317(18) 0.0187(16) 0.0257(15) 0.0002(12) 0.0070(13) -0.0024(14)
C10 0.0151(13) 0.0227(17) 0.0225(14) 0.0027(12) -0.0004(11) -0.0027(13)
C11 0.0111(13) 0.0146(15) 0.0308(15) -0.0038(12) 0.0003(12) 0.0006(12)
C12 0.0205(16) 0.0082(14) 0.0404(17) 0.0022(12) -0.0070(13) -0.0036(12)
C13 0.0270(16) 0.0164(16) 0.0234(14) -0.0002(12) 0.0067(12) -0.0100(13)
C14 0.0175(14) 0.0183(17) 0.0434(17) 0.0057(14) -0.0043(13) -0.0083(14)

_refine_ls_extinction_method     None
_oxford_refine_ls_scale          4.76(9)
loop_
_geom_bond_atom_site_label_1
_geom_bond_site_symmetry_1
_geom_bond_atom_site_label_2
_geom_bond_site_symmetry_2
_geom_bond_distance
_geom_bond_publ_flag
S1 . O4 . 1.424(2) yes
S1 . O6 . 1.413(2) yes
S1 . N2 . 1.665(2) yes
S1 . C6 . 1.758(3) yes
O2 . C8 . 1.214(3) yes
O3 . C3 . 1.214(4) yes
O5 . C15 . 1.226(4) yes
N7 . C7 . 1.330(4) yes
N7 . C19 . 1.337(4) yes
N8 . C7 . 1.388(4) yes
N8 . C15 . 1.383(4) yes
N8 . C24 . 1.475(4) yes
N9 . C4 . 1.331(4) yes
N9 . C16 . 1.340(4) yes
N1 . C4 . 1.407(4) yes
N1 . C8 . 1.376(3) yes
N1 . C22 . 1.470(3) yes
N2 . C3 . 1.371(4) yes
N2 . C18 . 1.479(4) yes
C3 . C17 . 1.527(4) yes
C4 . C19 . 1.393(4) yes
C5 . C6 . 1.379(4) yes
C5 . C29 . 1.389(4) yes
C5 . H51 . 0.940 no
C6 . C28 . 1.383(4) yes
C7 . C16 . 1.392(4) yes
C8 . C17 . 1.528(4) yes
C9 . C30 . 1.388(4) yes
C9 . C28 . 1.381(4) yes
C9 . H91 . 0.948 no
C31 . C27 . 1.401(5) yes
C31 . C23 . 1.386(4) yes
C31 . H311 . 0.931 no
C30 . C29 . 1.388(4) yes
C30 . C26 . 1.502(4) yes
C29 . H291 . 0.927 no
C28 . H281 . 0.933 no
C27 . C21 . 1.382(4) yes
C27 . C10 . 1.507(4) yes
C15 . C12 . 1.504(4) yes
C16 . H161 . 0.961 no
C17 . C11 . 1.534(4) yes
C17 . C13 . 1.527(4) yes
C18 . C11 . 1.525(4) yes
C18 . H181 . 0.976 no
C18 . H182 . 0.977 no
C19 . H191 . 0.939 no
C20 . C23 . 1.396(5) yes
C20 . C25 . 1.372(5) yes
C20 . H201 . 0.931 no
C21 . C25 . 1.382(5) yes
C21 . H211 . 0.954 no
C22 . C10 . 1.534(4) yes
C22 . C13 . 1.546(4) yes
C22 . H221 . 0.980 no
C23 . H231 . 0.941 no
C24 . C14 . 1.520(4) yes
C24 . H241 . 0.958 no
C24 . H242 . 0.978 no
C25 . H251 . 0.944 no
C26 . H262 . 0.953 no
C26 . H261 . 0.955 no
C26 . H263 . 0.942 no
C10 . H102 . 0.986 no
C10 . H101 . 0.982 no
C11 . H111 . 0.988 no
C11 . H112 . 0.969 no
C12 . C14 . 1.548(5) yes
C12 . H122 . 0.954 no
C12 . H121 . 0.934 no
C13 . H132 . 0.992 no
C13 . H131 . 0.972 no
C14 . H141 . 0.974 no
C14 . H142 . 0.965 no
loop_
_geom_angle_atom_site_label_1
_geom_angle_site_symmetry_1
_geom_angle_atom_site_label_2
_geom_angle_site_symmetry_2
_geom_angle_atom_site_label_3
_geom_angle_site_symmetry_3
_geom_angle
_geom_angle_publ_flag
O4 . S1 . O6 . 120.25(15) yes
O4 . S1 . N2 . 104.16(13) yes
O6 . S1 . N2 . 108.59(13) yes
O4 . S1 . C6 . 109.25(14) yes
O6 . S1 . C6 . 108.44(15) yes
N2 . S1 . C6 . 105.10(13) yes
C7 . N7 . C19 . 117.5(3) yes
C7 . N8 . C15 . 127.3(3) yes
C7 . N8 . C24 . 120.5(2) yes
C15 . N8 . C24 . 112.1(2) yes
C4 . N9 . C16 . 117.1(3) yes
C4 . N1 . C8 . 122.5(2) yes
C4 . N1 . C22 . 121.7(2) yes
C8 . N1 . C22 . 114.2(2) yes
S1 . N2 . C3 . 123.6(2) yes
S1 . N2 . C18 . 122.16(19) yes
C3 . N2 . C18 . 113.6(2) yes
N2 . C3 . O3 . 126.1(3) yes
N2 . C3 . C17 . 107.5(2) yes
O3 . C3 . C17 . 126.4(3) yes
N1 . C4 . N9 . 116.8(2) yes
N1 . C4 . C19 . 121.8(3) yes
N9 . C4 . C19 . 121.4(3) yes
C6 . C5 . C29 . 118.8(3) yes
C6 . C5 . H51 . 119.7 no
C29 . C5 . H51 . 121.4 no
S1 . C6 . C5 . 119.5(2) yes
S1 . C6 . C28 . 118.9(2) yes
C5 . C6 . C28 . 121.5(3) yes
N8 . C7 . N7 . 114.9(2) yes
N8 . C7 . C16 . 124.0(3) yes
N7 . C7 . C16 . 121.1(3) yes
N1 . C8 . O2 . 125.9(3) yes
N1 . C8 . C17 . 108.6(2) yes
O2 . C8 . C17 . 125.4(2) yes
C30 . C9 . C28 . 121.5(3) yes
C30 . C9 . H91 . 119.5 no
C28 . C9 . H91 . 119.0 no
C27 . C31 . C23 . 118.8(3) yes
C27 . C31 . H311 . 121.1 no
C23 . C31 . H311 . 120.1 no
C9 . C30 . C29 . 118.5(3) yes
C9 . C30 . C26 . 120.1(3) yes
C29 . C30 . C26 . 121.4(3) yes
C5 . C29 . C30 . 121.0(3) yes
C5 . C29 . H291 . 119.4 no
C30 . C29 . H291 . 119.6 no
C6 . C28 . C9 . 118.7(3) yes
C6 . C28 . H281 . 119.9 no
C9 . C28 . H281 . 121.3 no
C31 . C27 . C21 . 118.9(3) yes
C31 . C27 . C10 . 121.1(3) yes
C21 . C27 . C10 . 120.0(3) yes
N8 . C15 . O5 . 125.4(3) yes
N8 . C15 . C12 . 108.9(3) yes
O5 . C15 . C12 . 125.7(3) yes
C7 . C16 . N9 . 121.4(3) yes
C7 . C16 . H161 . 119.8 no
N9 . C16 . H161 . 118.8 no
C8 . C17 . C3 . 107.7(2) yes
C8 . C17 . C11 . 109.3(2) yes
C3 . C17 . C11 . 102.7(2) yes
C8 . C17 . C13 . 104.2(2) yes
C3 . C17 . C13 . 113.8(2) yes
C11 . C17 . C13 . 118.8(3) yes
N2 . C18 . C11 . 101.6(2) yes
N2 . C18 . H181 . 110.8 no
C11 . C18 . H181 . 112.5 no
N2 . C18 . H182 . 111.7 no
C11 . C18 . H182 . 109.6 no
H181 . C18 . H182 . 110.3 no
C4 . C19 . N7 . 121.1(3) yes
C4 . C19 . H191 . 120.1 no
N7 . C19 . H191 . 118.8 no
C23 . C20 . C25 . 118.7(3) yes
C23 . C20 . H201 . 120.3 no
C25 . C20 . H201 . 121.0 no
C27 . C21 . C25 . 121.7(3) yes
C27 . C21 . H211 . 119.0 no
C25 . C21 . H211 . 119.3 no
N1 . C22 . C10 . 111.4(2) yes
N1 . C22 . C13 . 103.1(2) yes
C10 . C22 . C13 . 112.1(3) yes
N1 . C22 . H221 . 111.7 no
C10 . C22 . H221 . 108.9 no
C13 . C22 . H221 . 109.5 no
C20 . C23 . C31 . 121.8(3) yes
C20 . C23 . H231 . 119.6 no
C31 . C23 . H231 . 118.6 no
N8 . C24 . C14 . 104.6(2) yes
N8 . C24 . H241 . 110.9 no
C14 . C24 . H241 . 111.8 no
N8 . C24 . H242 . 110.5 no
C14 . C24 . H242 . 110.2 no
H241 . C24 . H242 . 108.8 no
C21 . C25 . C20 . 120.1(3) yes
C21 . C25 . H251 . 120.6 no
C20 . C25 . H251 . 119.2 no
C30 . C26 . H262 . 110.7 no
C30 . C26 . H261 . 108.7 no
H262 . C26 . H261 . 109.7 no
C30 . C26 . H263 . 109.7 no
H262 . C26 . H263 . 108.4 no
H261 . C26 . H263 . 109.6 no
C22 . C10 . C27 . 111.4(2) yes
C22 . C10 . H102 . 108.4 no
C27 . C10 . H102 . 111.3 no
C22 . C10 . H101 . 107.7 no
C27 . C10 . H101 . 108.1 no
H102 . C10 . H101 . 109.7 no
C17 . C11 . C18 . 104.8(2) yes
C17 . C11 . H111 . 109.2 no
C18 . C11 . H111 . 110.9 no
C17 . C11 . H112 . 111.8 no
C18 . C11 . H112 . 110.2 no
H111 . C11 . H112 . 109.9 no
C15 . C12 . C14 . 104.0(3) yes
C15 . C12 . H122 . 110.3 no
C14 . C12 . H122 . 111.4 no
C15 . C12 . H121 . 110.6 no
C14 . C12 . H121 . 112.4 no
H122 . C12 . H121 . 108.2 no
C22 . C13 . C17 . 106.9(2) yes
C22 . C13 . H132 . 110.1 no
C17 . C13 . H132 . 109.9 no
C22 . C13 . H131 . 111.4 no
C17 . C13 . H131 . 108.8 no
H132 . C13 . H131 . 109.7 no
C12 . C14 . C24 . 104.6(3) yes
C12 . C14 . H141 . 111.4 no
C24 . C14 . H141 . 110.6 no
C12 . C14 . H142 . 111.4 no
C24 . C14 . H142 . 108.9 no
H141 . C14 . H142 . 109.8 no
loop_
_geom_hbond_atom_site_label_D
_geom_hbond_site_symmetry_D
_geom_hbond_atom_site_label_H
_geom_hbond_site_symmetry_H
_geom_hbond_atom_site_label_A
_geom_hbond_site_symmetry_A
_geom_hbond_angle_DHA
_geom_hbond_distance_DH
_geom_hbond_distance_HA
_geom_hbond_distance_DA
_geom_hbond_publ_flag
C16 . H161 . O5 . 122 0.96 2.24 2.869(4) yes
C18 . H181 . O6 1_655 137 0.98 2.47 3.258(4) yes
C14 . H141 . O3 1_545 130 0.97 2.59 3.297(4) yes


_iucr_refine_instructions_details 
;
#
# Punched on 04/11/21 at 14:27:18
#
#LIST     12                                                                    
BLOCK SCALE X'S  U'S 
CONT ENANTIO 
RIDE C   (   5,X'S) H   (  51,X'S) 
RIDE C   (   9,X'S) H   (  91,X'S) 
RIDE C   (  31,X'S) H   ( 311,X'S) 
RIDE C   (  29,X'S) H   ( 291,X'S) 
RIDE C   (  28,X'S) H   ( 281,X'S) 
RIDE C   (  16,X'S) H   ( 161,X'S) 
RIDE C   (  18,X'S) H   ( 181,X'S) H   ( 182,X'S) 
RIDE C   (  19,X'S) H   ( 191,X'S) 
RIDE C   (  20,X'S) H   ( 201,X'S) 
RIDE C   (  21,X'S) H   ( 211,X'S) 
RIDE C   (  22,X'S) H   ( 221,X'S) 
RIDE C   (  23,X'S) H   ( 231,X'S) 
RIDE C   (  24,X'S) H   ( 241,X'S) H   ( 242,X'S) 
RIDE C   (  25,X'S) H   ( 251,X'S) 
RIDE C   (  26,X'S) H   ( 262,X'S) H   ( 261,X'S) H   ( 263,X'S) 
RIDE C   (  10,X'S) H   ( 102,X'S) H   ( 101,X'S) 
RIDE C   (  11,X'S) H   ( 111,X'S) H   ( 112,X'S) 
RIDE C   (  12,X'S) H   ( 122,X'S) H   ( 121,X'S) 
RIDE C   (  13,X'S) H   ( 132,X'S) H   ( 131,X'S) 
RIDE C   (  14,X'S) H   ( 141,X'S) H   ( 142,X'S) 
END                                                                             
#
# Punched on 04/11/21 at 14:27:18
#
#LIST     16                                                                    
NO 
REM   HREST   START (DO NOT REMOVE THIS LINE) 
REM   HREST   END (DO NOT REMOVE THIS LINE) 
END                                                                             
;
# looking for ARCHIVE-HKL.CIF 

_iucr_refine_reflections_details 
; 
 
# Data was input as F-squared 
# punching LIST  6 as LIST  6 with all keys set 
# NBGNXT=    36 
#LIST   6 
READ NCOEF= 8 TYPE=FIX, F'S = FSQ UNIT=DATA, CHECK=NO L30=NO ARCH=NO 
STORE  NCOEF= 6 
OUTPUT INDICES     /FO/        SIGMA(/FO/) RATIO/JCODE CORRECTIONS SERIAL 
CONT 
INPUT  H           K           L           /FO/        SIGMA(/FO/) JCODE 
CONT   CORRECTIONS SERIAL 
FOR (I4,I4,I4,F10.2,F8.2,F4.0,F7.4,F7.0) 
END 
   0   0  -3    366.93  111.76  0. 1.0000     0. 
   0   0  -3    284.86  130.45  0. 1.0000     0. 
   0   0   3    382.85  146.30  0. 1.0000     0. 
   0   0  -4  26973.70 1344.98  0. 1.0000     0. 
   0   0  -4  29763.50 1041.78  0. 1.0000     0. 
   0   0   4  28682.50 1191.01  0. 1.0000     0. 
   0   0  -4  29828.30  956.43  0. 1.0000     0. 
   0   0  -5      2.68   82.34  0. 1.0000     0. 
   0   0  -5    334.30  169.02  0. 1.0000     0. 
   0   0   5    211.74  187.13  0. 1.0000     0. 
   0   0  -5    215.80  114.67  0. 1.0000     0. 
   0   0  -6  70495.09 2686.51  0. 1.0000     0. 
   0   0  -6  74134.90 2095.19  0. 1.0000     0. 
   0   0   6  69184.11 2377.43  0. 1.0000     0. 
   0   0  -6  76023.70 1936.31  0. 1.0000     0. 
   0   0  -7    178.15  289.32  0. 1.0000     0. 
   0   0  -7    232.43  182.32  0. 1.0000     0. 
   0   0   7    202.70  192.65  0. 1.0000     0. 
   0   0  -7    150.64  106.40  0. 1.0000     0. 
   0   0  -8  13674.00 1285.81  0. 1.0000     0. 
   0   0  -8  14647.30 1031.22  0. 1.0000     0. 
   0   0   8  14675.30 1217.79  0. 1.0000     0. 
   0   0  -8  15200.40  940.56  0. 1.0000     0. 
   0   0  -9    303.59  364.71  0. 1.0000     0. 
   0   0  -9    429.97  248.45  0. 1.0000     0. 
   0   0   9   1026.62  495.67  0. 1.0000     0. 
   0   0  -9    585.23  265.98  0. 1.0000     0. 
   0   0 -10 971092.9413414.40  0. 1.0000     0. 
   0   0 -10 936079.0615296.50  0. 1.0000     0. 
   0   0  10 935141.0614513.50  0. 1.0000     0. 
   0   0 -11    105.89  356.41  0. 1.0000     0. 
   0   0 -11    206.15  343.17  0. 1.0000     0. 
   0   0  11    -77.41  311.02  0. 1.0000     0. 
   0   0 -11    238.91  272.67  0. 1.0000     0. 
   0   0  12  11659.90 2083.83  0. 1.0000     0. 
   0   0 -12  18326.40 1833.79  0. 1.0000     0. 
   0   0 -12  16113.40 1329.80  0. 1.0000     0. 
   0   0  12  14981.80 1514.29  0. 1.0000     0. 
   0   0 -12  16115.20 1230.31  0. 1.0000     0. 
   0   0  13    145.14  869.40  0. 1.0000     0. 
   0   0 -13    289.68  350.02  0. 1.0000     0. 
   0   0 -13    -14.01  162.94  0. 1.0000     0. 
   0   0  13    367.33  293.86  0. 1.0000     0. 
   0   0 -13    -89.78  197.05  0. 1.0000     0. 
   0   0 -14  26193.20 1805.11  0. 1.0000     0. 
   0   0 -14  26702.60 2324.85  0. 1.0000     0. 
   0   0  14  24149.40 2133.23  0. 1.0000     0. 
   0   0 -14  27130.90 1775.05  0. 1.0000     0. 
   0   0  15   -128.99  517.05  0. 1.0000     0. 
   0   0 -15    526.30  317.96  0. 1.0000     0. 
   0   0 -15    188.05  423.92  0. 1.0000     0. 
   0   0  15     14.37  326.58  0. 1.0000     0. 
   0   0 -15    215.05  251.18  0. 1.0000     0. 
   0   0 -16  82738.50 4415.36  0. 1.0000     0. 
   0   0 -16  77595.89 3466.44  0. 1.0000     0. 
   0   0  16  72440.11 4024.90  0. 1.0000     0. 
   0   0 -16  79370.70 3304.40  0. 1.0000     0. 
   0   0  17   -308.86  805.22  0. 1.0000     0. 
   0   0 -17    201.39  289.72  0. 1.0000     0. 
   0   0 -17    127.63  361.49  0. 1.0000     0. 
   0   0  17    568.63  516.69  0. 1.0000     0. 
   0   0 -17    589.20  354.40  0. 1.0000     0. 
   0   0 -18  77259.60 4561.96  0. 1.0000     0. 
   0   0 -18  75900.10 3635.16  0. 1.0000     0. 
   0   0  18  69357.41 4234.57  0. 1.0000     0. 
   0   0 -18  74350.30 3412.79  0. 1.0000     0. 
   0   0  19    925.39 1133.33  0. 1.0000     0. 
   0   0 -19   1012.94  698.04  0. 1.0000     0. 
   0   0 -19    230.54  343.06  0. 1.0000     0. 
   0   0  19    408.96  627.80  0. 1.0000     0. 
   0   0 -19    318.69  304.46  0. 1.0000     0. 
   0   0  20  17893.10 3480.19  0. 1.0000     0. 
   0   0 -20  26251.10 2814.39  0. 1.0000     0. 
   0   0  20  23321.60 2607.49  0. 1.0000     0. 
   0   0 -20  22066.80 1994.42  0. 1.0000     0. 
   0   0  21   1146.95  915.56  0. 1.0000     0. 
   0   0 -21     78.58  447.21  0. 1.0000     0. 
   0   0  21     13.35  390.84  0. 1.0000     0. 
   0   0 -21     98.59  282.02  0. 1.0000     0. 
   0   0  22   2194.86 1379.82  0. 1.0000     0. 
   0   0 -22   2177.58  867.45  0. 1.0000     0. 
   0   0  22   1354.68  676.95  0. 1.0000     0. 
   0   0 -22   1742.79  572.59  0. 1.0000     0. 
   0   0  23   1243.26 1416.51  0. 1.0000     0. 
   0   0 -23   -120.92  486.07  0. 1.0000     0. 
   0   0  23    425.18  596.61  0. 1.0000     0. 
   0   0 -23     -7.31  249.72  0. 1.0000     0. 
   0   0  24  99126.40 6131.81  0. 1.0000     0. 
   0   0 -24 114134.01 6739.71  0. 1.0000     0. 
   0   0  25    169.40 1055.78  0. 1.0000     0. 
   0   0  25    -13.88  653.82  0. 1.0000     0. 
   0   0 -25    121.79  457.12  0. 1.0000     0. 
   0   0  26  16176.80 4185.74  0. 1.0000     0. 
   0   0  26  22853.50 3095.83  0. 1.0000     0. 
   0   0 -26  27762.60 3491.65  0. 1.0000     0. 
   0   0  27    224.06  700.01  0. 1.0000     0. 
   0   0 -27    462.40  366.07  0. 1.0000     0. 
   0   0  27    263.79  458.37  0. 1.0000     0. 
   0   0  28   2042.78 1909.15  0. 1.0000     0. 
   0   0 -28   1799.27  552.92  0. 1.0000     0. 
   0   0 -28   3747.26 1360.67  0. 1.0000     0. 
   0   0 -28   3911.06  699.58  0. 1.0000     0. 
   0   0 -28   3820.57  747.21  0. 1.0000     0. 
   0   0 -29      6.37  220.02  0. 1.0000     0. 
   0   0 -29    641.50  361.57  0. 1.0000     0. 
   0   0  29    358.27  273.73  0. 1.0000     0. 
   0   0 -29    365.61  365.42  0. 1.0000     0. 
   0   0 -30  45572.60 2476.34  0. 1.0000     0. 
   0   0 -30  43058.50 2470.82  0. 1.0000     0. 
   0   0  30  44102.40 2470.12  0. 1.0000     0. 
   0   0  31    407.05  389.60  0. 1.0000     0. 
   0   0 -31     48.61  385.76  0. 1.0000     0. 
   0   0 -31    -60.79  299.14  0. 1.0000     0. 
   0   0  31    305.87  356.64  0. 1.0000     0. 
   0   0 -31    637.61  439.86  0. 1.0000     0. 
   0   0  32  27901.40 2039.51  0. 1.0000     0. 
   0   0 -32  28555.90 2011.75  0. 1.0000     0. 
   0   0  32  24861.20 1880.90  0. 1.0000     0. 
   0   0 -32  28051.80 2008.04  0. 1.0000     0. 
   0   0  33    159.90  436.41  0. 1.0000     0. 
   0   0 -33    604.81  427.58  0. 1.0000     0. 
   0   0 -33    582.47  326.85  0. 1.0000     0. 
   0   0  33     63.91  204.46  0. 1.0000     0. 
   0   0  34   1917.73  551.82  0. 1.0000     0. 
   0   0 -34   1895.78  561.15  0. 1.0000     0. 
   0   0 -34   1396.77  499.39  0. 1.0000     0. 
   0   0  34   2668.49  668.61  0. 1.0000     0. 
   0   0  35    788.19  474.34  0. 1.0000     0. 
   0   0 -35    573.62  461.94  0. 1.0000     0. 
   0   0  35    791.15  437.03  0. 1.0000     0. 
   0   0 -35    878.93  472.15  0. 1.0000     0. 
   0   0  36  63459.70 3085.45  0. 1.0000     0. 
   0   0 -36  64501.90 3014.10  0. 1.0000     0. 
   0   0 -36  60486.00 2988.17  0. 1.0000     0. 
   0   0  36  60373.30 2834.91  0. 1.0000     0. 
   0   0  37   1028.19  574.09  0. 1.0000     0. 
   0   0 -37    378.28  244.68  0. 1.0000     0. 
   0   0 -37     98.11  369.99  0. 1.0000     0. 
   0   0  37    443.32  267.00  0. 1.0000     0. 
   0   0 -38  20889.30 1677.48  0. 1.0000     0. 
   0   0  38  20261.10 1652.26  0. 1.0000     0. 
   0   0 -38  20937.50 1644.11  0. 1.0000     0. 
   0   0 -38  19153.40 1625.32  0. 1.0000     0. 
   0   0  38  17898.60 1453.29  0. 1.0000     0. 
   0   0  39    237.21  288.65  0. 1.0000     0. 
   0   0 -39   -172.91  242.42  0. 1.0000     0. 
   0   0 -39   -203.07  221.62  0. 1.0000     0. 
   0   0 -39    498.35  370.88  0. 1.0000     0. 
   0   0  39    203.57  239.77  0. 1.0000     0. 
   0   0 -40   6443.37  897.53  0. 1.0000     0. 
   0   0  40   6708.65  878.65  0. 1.0000     0. 
   0   0 -40   7659.27  958.41  0. 1.0000     0. 
   0   0 -40   5657.25  835.91  0. 1.0000     0. 
   0   0  40   6149.46  882.85  0. 1.0000     0. 
   0   0 -41    334.06  276.81  0. 1.0000     0. 
   0   0  41    382.57  257.71  0. 1.0000     0. 
   0   0 -41   -212.16  266.14  0. 1.0000     0. 
   0   0 -41    159.00  235.26  0. 1.0000     0. 
   0   0  41    -31.39  143.41  0. 1.0000     0. 
   0   0 -42    352.16  302.21  0. 1.0000     0. 
   0   0  42    441.91  293.07  0. 1.0000     0. 
   0   0 -42    218.76  184.86  0. 1.0000     0. 
   0   0  42    179.72  182.63  0. 1.0000     0. 
   0   0  42    378.54  236.64  0. 1.0000     0. 
   0   0 -43    254.84  226.64  0. 1.0000     0. 
   0   0  43   -122.37  152.07  0. 1.0000     0. 
   0   0  43    211.25  241.15  0. 1.0000     0. 
   0   0 -43    187.99  229.34  0. 1.0000     0. 
   0   0  43    286.27  204.89  0. 1.0000     0. 
   0   0  44   5622.69  649.84  0. 1.0000     0. 
   0   0 -44   4965.06  629.16  0. 1.0000     0. 
   0   0  44   5023.91  656.37  0. 1.0000     0. 
   0   0 -44   5671.78  656.39  0. 1.0000     0. 
   0   0 -45    -22.80  122.43  0. 1.0000     0. 
   0   0  45    304.68  170.57  0. 1.0000     0. 
   0   0 -45     35.59  137.79  0. 1.0000     0. 
   0   0  45    -15.03  129.24  0. 1.0000     0. 
   0   1   0     41.40   34.01  0. 1.0000     0. 
   0   1   0    139.50   72.36  0. 1.0000     0. 
   0   1  -1  20634.80  815.96  0. 1.0000     0. 
   0   1   1  18592.00  719.23  0. 1.0000     0. 
   0  -1  -1  19563.60  589.66  0. 1.0000     0. 
   0  -1   1  20781.30  745.79  0. 1.0000     0. 
   0   1  -1  20509.80  850.57  0. 1.0000     0. 
   0   1   1  18811.30  767.63  0. 1.0000     0. 
   0  -1  -2   2373.76  271.16  0. 1.0000     0. 
   0  -1   2   2302.44  333.63  0. 1.0000     0. 
   0   1   2   2543.83  358.35  0. 1.0000     0. 
   0   1   2   2514.76  271.02  0. 1.0000     0. 
   0   1  -2   1937.86  300.40  0. 1.0000     0. 
   0  -1  -2   2820.62  257.87  0. 1.0000     0. 
   0   1   2   2666.34  339.38  0. 1.0000     0. 
   0   1   2   2435.18  293.51  0. 1.0000     0. 
   0  -1  -3  28219.40 1060.17  0. 1.0000     0. 
   0   1   3  26673.60 1416.65  0. 1.0000     0. 
   0  -1   3  31273.60 1455.85  0. 1.0000     0. 
   0   1  -3  31879.50 1435.93  0. 1.0000     0. 
   0  -1  -3  23864.20  906.29  0. 1.0000     0. 
   0  -1  -3  32836.00 1040.71  0. 1.0000     0. 
   0  -1   3  29615.30  715.39  0. 1.0000     0. 
   0   1   3  32776.60 1365.03  0. 1.0000     0. 
   0  -1  -4 118071.99 2575.41  0. 1.0000     0. 
   0   1   4 108328.01 3516.56  0. 1.0000     0. 
   0  -1   4 115505.99 3422.09  0. 1.0000     0. 
   0  -1  -4 133745.00 2566.90  0. 1.0000     0. 
   0   1  -4 125864.00 3354.70  0. 1.0000     0. 
   0  -1  -4 104294.99 2537.22  0. 1.0000     0. 
   0   1  -4 126125.99 2379.19  0. 1.0000     0. 
   0   1   4 129853.01 3170.57  0. 1.0000     0. 
   0  -1   4 118913.99 2171.45  0. 1.0000     0. 
   0   1  -4 123997.99 1756.67  0. 1.0000     0. 
   0  -1   5  75428.30 3105.36  0. 1.0000     0. 
   0  -1  -5  81544.09 2243.27  0. 1.0000     0. 
   0   1   5  70925.41 3155.64  0. 1.0000     0. 
   0  -1  -5  68792.49 2227.35  0. 1.0000     0. 
   0   1  -5  88896.00 2084.39  0. 1.0000     0. 
   0   1  -5  84778.80 2916.31  0. 1.0000     0. 
   0  -1  -5  87952.20 2174.12  0. 1.0000     0. 
   0  -1   5  80841.41 1974.02  0. 1.0000     0. 
   0   1   5  85491.91 2723.51  0. 1.0000     0. 
   0   1  -5  85979.01 1526.69  0. 1.0000     0. 
   0   1   6 315186.03 7948.19  0. 1.0000     0. 
   0  -1  -6 324311.00 6163.09  0. 1.0000     0. 
   0  -1  -6 372990.00 5757.10  0. 1.0000     0. 
   0   1  -6 370466.00 7278.38  0. 1.0000     0. 
   0   1  -6 372226.00 5635.13  0. 1.0000     0. 
   0  -1   6 339458.00 5605.35  0. 1.0000     0. 
   0   1   6 376996.97 6826.89  0. 1.0000     0. 
   0   1  -6 372086.97 4796.64  0. 1.0000     0. 
   0   1  -7  92150.40 3463.87  0. 1.0000     0. 
   0  -1  -7  96263.11 2622.70  0. 1.0000     0. 
   0   1  -7  96856.30 2571.67  0. 1.0000     0. 
   0  -1  -7  82282.70 2858.32  0. 1.0000     0. 
   0  -1   7  85503.29 2574.88  0. 1.0000     0. 
   0   1   7  93369.20 3237.79  0. 1.0000     0. 
   0   1  -7  96886.59 2028.90  0. 1.0000     0. 
   0  -1  -8 162258.02 3743.04  0. 1.0000     0. 
   0   1  -8 156176.00 4843.20  0. 1.0000     0. 
   0   1  -8 159239.00 3642.27  0. 1.0000     0. 
   0  -1  -8 152708.00 4269.96  0. 1.0000     0. 
   0  -1   8 146014.02 3765.91  0. 1.0000     0. 
   0   1   8 160115.02 4576.31  0. 1.0000     0. 
   0   1  -8 159024.00 3002.77  0. 1.0000     0. 
   0  -1  -8 161269.02 3795.59  0. 1.0000     0. 
   0   1  -9 501143.97 7943.56  0. 1.0000     0. 
   0  -1  -9 493633.00 9008.32  0. 1.0000     0. 
   0  -1  -9 513908.97 8093.57  0. 1.0000     0. 
   0   1  -9 483790.03 9747.92  0. 1.0000     0. 
   0   1   9 490616.03 9327.91  0. 1.0000     0. 
   0   1  -9 501057.03 7003.78  0. 1.0000     0. 
   0  -1  -9 507439.97 8199.14  0. 1.0000     0. 
   0  -1 -10  88990.30 3481.67  0. 1.0000     0. 
   0  -1 -10  92686.30 2999.21  0. 1.0000     0. 
   0   1 -10  95059.40 4016.87  0. 1.0000     0. 
   0   1 -10  94539.79 2985.28  0. 1.0000     0. 
   0   1  10  89474.20 3664.24  0. 1.0000     0. 
   0  -1  10  88685.10 3167.28  0. 1.0000     0. 
   0  -1 -10  91789.10 3013.43  0. 1.0000     0. 
   0   1 -10  95029.59 2499.65  0. 1.0000     0. 
   0   1 -11  97068.11 4195.60  0. 1.0000     0. 
   0  -1 -11  95887.30 3761.57  0. 1.0000     0. 
   0   1 -11  93678.01 3119.34  0. 1.0000     0. 
   0  -1 -11  93763.49 3162.82  0. 1.0000     0. 
   0   1  11  91053.10 3870.54  0. 1.0000     0. 
   0  -1  11  85008.71 3318.47  0. 1.0000     0. 
   0   1 -11  92217.70 2611.37  0. 1.0000     0. 
   0  -1 -11  99691.20 3267.55  0. 1.0000     0. 
   0  -1 -12 476306.97 8444.37  0. 1.0000     0. 
   0   1 -12 458937.03 8256.84  0. 1.0000     0. 
   0   1 -12 473141.0310480.40  0. 1.0000     0. 
   0  -1 -12 442729.97 9333.04  0. 1.0000     0. 
   0   1  12 442323.00 9760.79  0. 1.0000     0. 
   0  -1  12 425864.03 8773.15  0. 1.0000     0. 
   0  -1 -12 479904.00 8498.04  0. 1.0000     0. 
   0   1 -12 455890.03 7320.89  0. 1.0000     0. 
   0   1  13   3121.64 1217.83  0. 1.0000     0. 
   0  -1  13   3627.22 1228.33  0. 1.0000     0. 
   0   1 -13   3561.66  949.34  0. 1.0000     0. 
   0  -1 -13   3707.29  687.45  0. 1.0000     0. 
   0  -1 -13   3089.67  708.36  0. 1.0000     0. 
   0   1 -13   3704.92  706.85  0. 1.0000     0. 
   0   1  13   3093.97  767.73  0. 1.0000     0. 
   0  -1  13   3080.24  713.99  0. 1.0000     0. 
   0   1 -13   2951.49  519.60  0. 1.0000     0. 
   0  -1 -13   4151.34  748.52  0. 1.0000     0. 
   0   1  14   8140.62 1801.27  0. 1.0000     0. 
   0  -1  14   6849.66 1772.28  0. 1.0000     0. 
   0   1 -14  10706.30 1158.08  0. 1.0000     0. 
   0  -1 -14  10374.90 1161.30  0. 1.0000     0. 
   0   1 -14  10969.60 1585.39  0. 1.0000     0. 
   0  -1 -14  10290.50 1374.61  0. 1.0000     0. 
   0   1  14   9311.30 1369.37  0. 1.0000     0. 
   0  -1  14   9591.46 1293.03  0. 1.0000     0. 
   0   1 -14  10319.70  969.18  0. 1.0000     0. 
   0  -1 -14  10434.50 1171.71  0. 1.0000     0. 
   0  -1  15  21666.30 3177.50  0. 1.0000     0. 
   0   1  15  22893.70 3223.54  0. 1.0000     0. 
   0   1 -15  33878.80 2837.12  0. 1.0000     0. 
   0  -1 -15  32460.20 2511.58  0. 1.0000     0. 
   0   1 -15  31158.50 2071.01  0. 1.0000     0. 
   0  -1 -15  31912.70 2107.06  0. 1.0000     0. 
   0  -1  15  28819.20 2278.21  0. 1.0000     0. 
   0   1  15  31436.00 2585.53  0. 1.0000     0. 
   0  -1 -15  30905.10 2072.29  0. 1.0000     0. 
   0   1 -15  30357.90 1762.43  0. 1.0000     0. 
   0   1  16   8056.53 2044.89  0. 1.0000     0. 
   0  -1  16   5499.05 1786.43  0. 1.0000     0. 
   0   1 -16  10882.20 1659.20  0. 1.0000     0. 
   0  -1 -16  10959.40 1269.02  0. 1.0000     0. 
   0  -1 -16  11307.70 1538.77  0. 1.0000     0. 
   0   1 -16  10124.00 1232.42  0. 1.0000     0. 
   0   1  16  11280.80 1644.15  0. 1.0000     0. 
   0  -1  16   8376.51 1310.94  0. 1.0000     0. 
   0   1 -16   8662.37  981.88  0. 1.0000     0. 
   0  -1 -16  10735.60 1291.66  0. 1.0000     0. 
   0  -1  17  63627.50 5879.90  0. 1.0000     0. 
   0   1  17  59492.80 5622.34  0. 1.0000     0. 
   0   1 -17  95149.90 5115.19  0. 1.0000     0. 
   0  -1 -17  88133.10 3832.45  0. 1.0000     0. 
   0  -1 -17  90389.91 4587.17  0. 1.0000     0. 
   0  -1  17  80383.20 4205.98  0. 1.0000     0. 
   0   1  17  85262.01 4692.31  0. 1.0000     0. 
   0   1 -17  79133.00 3180.96  0. 1.0000     0. 
   0  -1 -17  91573.59 3919.40  0. 1.0000     0. 
   0   1  18  18231.20 3331.08  0. 1.0000     0. 
   0  -1  18  18293.70 3341.70  0. 1.0000     0. 
   0  -1 -18  27295.80 2618.58  0. 1.0000     0. 
   0  -1 -18  27889.70 2205.88  0. 1.0000     0. 
   0   1 -18  28426.10 2897.39  0. 1.0000     0. 
   0  -1  18  25627.30 2417.21  0. 1.0000     0. 
   0   1  18  26303.50 2663.01  0. 1.0000     0. 
   0   1 -18  24260.30 1774.42  0. 1.0000     0. 
   0  -1 -18  29033.30 2236.59  0. 1.0000     0. 
   0  -1  19    257.40  549.74  0. 1.0000     0. 
   0   1  19   1572.30 1210.74  0. 1.0000     0. 
   0  -1 -19   1207.74  659.19  0. 1.0000     0. 
   0   1 -19   1070.39  656.63  0. 1.0000     0. 
   0  -1 -19   1059.55  517.84  0. 1.0000     0. 
   0  -1  19    853.95  539.07  0. 1.0000     0. 
   0   1  19   1233.53  589.85  0. 1.0000     0. 
   0  -1 -19   1191.56  455.43  0. 1.0000     0. 
   0   1 -19   1156.21  426.50  0. 1.0000     0. 
   0  -1  20   7219.77 2365.78  0. 1.0000     0. 
   0   1  20   6918.56 2251.24  0. 1.0000     0. 
   0   1 -20  11068.70 1927.88  0. 1.0000     0. 
   0  -1 -20   8874.74 1588.92  0. 1.0000     0. 
   0  -1 -20  10565.70 1477.19  0. 1.0000     0. 
   0   1  20   9313.36 1781.06  0. 1.0000     0. 
   0  -1  20   9545.84 1603.88  0. 1.0000     0. 
   0  -1 -20   8267.68 1314.52  0. 1.0000     0. 
   0  -1  21   1601.88 1200.46  0. 1.0000     0. 
   0   1  21   2173.29 1319.62  0. 1.0000     0. 
   0  -1 -21   2026.88  734.08  0. 1.0000     0. 
   0   1 -21   1909.59  990.31  0. 1.0000     0. 
   0  -1 -21   1924.15  882.31  0. 1.0000     0. 
   0   1  21   2168.88  957.64  0. 1.0000     0. 
   0  -1  21   1344.06  649.67  0. 1.0000     0. 
   0  -1 -21   1874.48  668.66  0. 1.0000     0. 
   0   1  22    324.62  860.75  0. 1.0000     0. 
   0  -1  22   1261.62  878.06  0. 1.0000     0. 
   0  -1 -22    756.75  407.38  0. 1.0000     0. 
   0   1 -22   1380.40  779.59  0. 1.0000     0. 
   0  -1  22    571.69  604.10  0. 1.0000     0. 
   0   1  22    933.65  663.57  0. 1.0000     0. 
   0  -1 -22   1187.02  543.09  0. 1.0000     0. 
   0  -1  23   1276.45 1451.91  0. 1.0000     0. 
   0   1  23   1027.17  749.35  0. 1.0000     0. 
   0   1 -23   1790.52  983.10  0. 1.0000     0. 
   0  -1 -23   1319.16  628.86  0. 1.0000     0. 
   0  -1  23   1576.04  761.68  0. 1.0000     0. 
   0   1  23   1117.65  785.83  0. 1.0000     0. 
   0  -1 -23   1575.88  581.27  0. 1.0000     0. 
   0   1  24   9507.62 2913.71  0. 1.0000     0. 
   0  -1  24   7805.27 2733.95  0. 1.0000     0. 
   0   1 -24  14765.30 2510.19  0. 1.0000     0. 
   0  -1 -24  12224.00 2124.99  0. 1.0000     0. 
   0   1  24  12419.60 2217.92  0. 1.0000     0. 
   0  -1 -24  12608.00 1785.52  0. 1.0000     0. 
   0   1  25   1567.80 1275.50  0. 1.0000     0. 
   0  -1  25    919.67 1514.85  0. 1.0000     0. 
   0   1 -25   2172.87 1023.10  0. 1.0000     0. 
   0  -1 -25   1746.03  947.90  0. 1.0000     0. 
   0   1  25    567.33  309.72  0. 1.0000     0. 
   0  -1 -25   1628.55  653.86  0. 1.0000     0. 
   0  -1  26  72420.89 8530.67  0. 1.0000     0. 
   0   1  26  71439.30 8347.93  0. 1.0000     0. 
   0   1  26 100684.01 6737.17  0. 1.0000     0. 
   0  -1 -26  90361.50 6137.28  0. 1.0000     0. 
   0   1 -26 104502.99 7030.47  0. 1.0000     0. 
   0  -1  27   6738.31 2917.13  0. 1.0000     0. 
   0   1  27   5832.37 2394.62  0. 1.0000     0. 
   0   1 -27  13167.60 2553.55  0. 1.0000     0. 
   0   1  27  10385.00 2228.03  0. 1.0000     0. 
   0   1  28   9357.33 3273.04  0. 1.0000     0. 
   0  -1  28   7405.44 3028.71  0. 1.0000     0. 
   0   1 -28   7435.46 1202.28  0. 1.0000     0. 
   0   1 -28  10234.40 2273.05  0. 1.0000     0. 
   0  -1 -28  10621.30 1142.52  0. 1.0000     0. 
   0   1  28  10686.50 2245.69  0. 1.0000     0. 
   0   1 -28  11189.60 1191.38  0. 1.0000     0. 
   0   1  28  10566.30 1186.43  0. 1.0000     0. 
   0  -1 -28   9326.16 1091.40  0. 1.0000     0. 
   0   1 -28  10198.20 1175.99  0. 1.0000     0. 
   0   1  29     31.58 1536.93  0. 1.0000     0. 
   0   1 -29    -95.06  289.75  0. 1.0000     0. 
   0   1 -29    226.31  263.07  0. 1.0000     0. 
   0  -1 -29    422.16  323.95  0. 1.0000     0. 
   0   1  29    217.01  255.95  0. 1.0000     0. 
   0   1 -29     37.29  206.32  0. 1.0000     0. 
   0  -1 -29    191.99  239.30  0. 1.0000     0. 
   0  -1  29    383.38  356.04  0. 1.0000     0. 
   0   1  29    413.48  352.81  0. 1.0000     0. 
   0  -1  30  49123.70 2671.26  0. 1.0000     0. 
   0   1 -30  56649.30 2769.87  0. 1.0000     0. 
   0  -1 -30  53364.90 2669.56  0. 1.0000     0. 
   0   1 -30  52462.61 2761.25  0. 1.0000     0. 
   0  -1  30  47662.10 2566.06  0. 1.0000     0. 
   0  -1 -30  50106.30 2621.65  0. 1.0000     0. 
   0   1  30  51201.11 2713.67  0. 1.0000     0. 
   0  -1  31  14285.70 1434.75  0. 1.0000     0. 
   0  -1 -31  17215.10 1533.55  0. 1.0000     0. 
   0   1 -31  19078.80 1632.19  0. 1.0000     0. 
   0  -1  31  13765.70 1360.41  0. 1.0000     0. 
   0  -1 -31  14638.90 1440.38  0. 1.0000     0. 
   0   1  31  17450.40 1581.03  0. 1.0000     0. 
   0   1 -31  15618.60 1513.29  0. 1.0000     0. 
   0  -1  32  35520.40 2259.07  0. 1.0000     0. 
   0   1  32  36349.20 2313.56  0. 1.0000     0. 
   0   1 -32  37026.50 2289.83  0. 1.0000     0. 
   0  -1 -32  36645.10 2258.91  0. 1.0000     0. 
   0   1 -32  35353.10 2287.59  0. 1.0000     0. 
   0   1  32  36447.30 2301.82  0. 1.0000     0. 
   0  -1  32  32207.70 2099.14  0. 1.0000     0. 
   0  -1 -32  32892.10 2162.63  0. 1.0000     0. 
   0  -1  33  53190.70 2778.55  0. 1.0000     0. 
   0   1  33  55567.00 2869.54  0. 1.0000     0. 
   0  -1 -33  56061.50 2801.80  0. 1.0000     0. 
   0   1 -33  54295.70 2791.47  0. 1.0000     0. 
   0   1 -33  50383.40 2777.15  0. 1.0000     0. 
   0  -1 -33  51073.20 2717.11  0. 1.0000     0. 
   0  -1  33  46426.10 2528.12  0. 1.0000     0. 
   0   1  33  53013.30 2774.13  0. 1.0000     0. 
   0  -1  34  14914.20 1451.58  0. 1.0000     0. 
   0   1  34  15503.20 1546.30  0. 1.0000     0. 
   0  -1 -34  14999.50 1436.00  0. 1.0000     0. 
   0   1 -34  15353.20 1505.58  0. 1.0000     0. 
   0  -1  34  13765.80 1357.43  0. 1.0000     0. 
   0  -1 -34  14607.20 1450.39  0. 1.0000     0. 
   0   1 -34  15254.40 1540.75  0. 1.0000     0. 
   0   1  34  14627.80 1424.81  0. 1.0000     0. 
   0  -1  35     43.42  223.57  0. 1.0000     0. 
   0   1  35    413.06  409.20  0. 1.0000     0. 
   0  -1 -35    207.92  240.91  0. 1.0000     0. 
   0   1 -35     32.83  342.93  0. 1.0000     0. 
   0   1  35    244.18  267.30  0. 1.0000     0. 
   0   1 -35    625.70  383.84  0. 1.0000     0. 
   0  -1  35    407.34  292.54  0. 1.0000     0. 
   0  -1 -35    173.29  269.79  0. 1.0000     0. 
   0  -1  36   1712.47  556.61  0. 1.0000     0. 
   0   1  36   2262.75  532.33  0. 1.0000     0. 
   0   1 -36   1796.33  540.79  0. 1.0000     0. 
   0  -1 -36   1355.76  395.93  0. 1.0000     0. 
   0  -1  36   1869.07  519.61  0. 1.0000     0. 
   0   1 -36   2171.70  623.88  0. 1.0000     0. 
   0   1  36   1313.15  469.27  0. 1.0000     0. 
   0  -1 -36   1223.19  514.82  0. 1.0000     0. 
   0   1  37   2580.83  629.74  0. 1.0000     0. 
   0  -1  37   2067.41  596.90  0. 1.0000     0. 
   0   1 -37   2663.87  692.39  0. 1.0000     0. 
   0  -1 -37   2084.69  568.84  0. 1.0000     0. 
   0   1  37   2960.97  653.80  0. 1.0000     0. 
   0  -1 -37   1423.12  545.36  0. 1.0000     0. 
   0   1 -37   2507.81  682.86  0. 1.0000     0. 
   0  -1  37   2101.44  529.28  0. 1.0000     0. 
   0   1 -38   5854.88  934.89  0. 1.0000     0. 
   0  -1  38   6128.50  927.36  0. 1.0000     0. 
   0   1  38   5062.19  856.12  0. 1.0000     0. 
   0   1 -38   5590.93  863.18  0. 1.0000     0. 
   0  -1 -38   5136.22  815.17  0. 1.0000     0. 
   0  -1  38   5088.92  780.67  0. 1.0000     0. 
   0   1 -38   5623.72  913.28  0. 1.0000     0. 
   0  -1 -38   4776.87  825.80  0. 1.0000     0. 
   0   1  38   5127.93  816.54  0. 1.0000     0. 
   0   1 -39   2901.52  638.41  0. 1.0000     0. 
   0   1  39   2198.79  589.44  0. 1.0000     0. 
   0  -1  39   2605.19  595.14  0. 1.0000     0. 
   0  -1 -39   2972.41  656.48  0. 1.0000     0. 
   0  -1 -39   2596.04  588.34  0. 1.0000     0. 
   0   1 -39   2419.82  597.51  0. 1.0000     0. 
   0  -1 -39   2220.21  521.08  0. 1.0000     0. 
   0   1 -39   2115.75  561.08  0. 1.0000     0. 
   0   1  39   2248.08  540.71  0. 1.0000     0. 
   0  -1  39   2169.51  486.89  0. 1.0000     0. 
   0  -1 -40    573.68  315.71  0. 1.0000     0. 
   0   1 -40    326.23  313.71  0. 1.0000     0. 
   0  -1  40    234.76  187.88  0. 1.0000     0. 
   0   1  40    207.87  300.87  0. 1.0000     0. 
   0   1 -40    -43.35  214.03  0. 1.0000     0. 
   0  -1 -40    246.17  210.66  0. 1.0000     0. 
   0   1  40    -56.32  234.64  0. 1.0000     0. 
   0   1 -40    104.85  264.71  0. 1.0000     0. 
   0  -1 -40    630.83  339.65  0. 1.0000     0. 
   0  -1 -41   3892.67  669.35  0. 1.0000     0. 
   0   1  41   2895.13  603.95  0. 1.0000     0. 
   0   1 -41   3691.69  659.11  0. 1.0000     0. 
   0  -1  41   3262.23  606.59  0. 1.0000     0. 
   0  -1 -41   3972.25  644.07  0. 1.0000     0. 
   0   1 -41   3347.13  593.29  0. 1.0000     0. 
   0   1  41   3052.49  553.72  0. 1.0000     0. 
   0   1 -42    194.01  210.02  0. 1.0000     0. 
   0   1  42   -260.36  222.35  0. 1.0000     0. 
   0  -1  42    209.86  179.89  0. 1.0000     0. 
   0  -1 -42   -158.47  247.85  0. 1.0000     0. 
   0   1 -42    256.03  234.99  0. 1.0000     0. 
   0  -1 -42   -267.33  192.43  0. 1.0000     0. 
   0   1  42    339.59  216.05  0. 1.0000     0. 
   0   1  42    -45.47  125.45  0. 1.0000     0. 
   0  -1  43    941.70  313.61  0. 1.0000     0. 
   0  -1 -43    593.95  245.15  0. 1.0000     0. 
   0   1  43    891.98  283.08  0. 1.0000     0. 
   0   1 -43   1065.97  323.64  0. 1.0000     0. 
   0  -1 -43    845.12  279.65  0. 1.0000     0. 
   0   1 -43    802.19  317.09  0. 1.0000     0. 
   0   1  43    853.11  318.55  0. 1.0000     0. 
   0   1  43    824.83  299.21  0. 1.0000     0. 
   0  -1  43    871.04  370.03  0. 1.0000     0. 
   0   1 -44    853.76  281.11  0. 1.0000     0. 
   0  -1  44   1373.70  309.62  0. 1.0000     0. 
   0   1  44   1434.40  355.96  0. 1.0000     0. 
   0  -1 -44    872.45  252.93  0. 1.0000     0. 
   0   1 -44   1551.93  363.06  0. 1.0000     0. 
   0  -1 -44    758.23  230.92  0. 1.0000     0. 
   0  -1  44   1272.78  374.91  0. 1.0000     0. 
   0   1  44    136.49  134.53  0. 1.0000     0. 
   0   1  44   1024.79  274.30  0. 1.0000     0. 
   0  -1 -45    681.86  238.10  0. 1.0000     0. 
   0   1 -45    466.52  177.78  0. 1.0000     0. 
   0   1  45    658.92  212.33  0. 1.0000     0. 
   0  -1  45    612.78  267.39  0. 1.0000     0. 
   0   1 -45    434.14  204.93  0. 1.0000     0. 
   0  -1 -45    495.95  201.54  0. 1.0000     0. 
   0   2   0 166651.00 2864.44  0. 1.0000     0. 
   0   2   0 160101.00 3326.53  0. 1.0000     0. 
   0   2   0 162901.00 2997.65  0. 1.0000     0. 
   0   2   0 166432.00 3506.98  0. 1.0000     0. 
   0  -2   1    521.44  150.30  0. 1.0000     0. 
   0   2  -1    632.44  204.39  0. 1.0000     0. 
   0   2   1    432.84  105.81  0. 1.0000     0. 
   0  -2  -1    577.46  139.89  0. 1.0000     0. 
   0   2   1    528.70  190.03  0. 1.0000     0. 
   0   2  -1    616.28  212.33  0. 1.0000     0. 
   0   2   1    671.28  206.55  0. 1.0000     0. 
   0   2  -1    199.82  178.03  0. 1.0000     0. 
   0   2   1    555.26  165.93  0. 1.0000     0. 
   0  -2  -2  61057.60 2126.46  0. 1.0000     0. 
   0  -2   2  68048.51 2053.83  0. 1.0000     0. 
   0  -2  -2  66339.91 1572.33  0. 1.0000     0. 
   0   2   2  65357.30 1965.96  0. 1.0000     0. 
   0   2  -2  70329.30 2140.18  0. 1.0000     0. 
   0   2   2  66361.80 2122.97  0. 1.0000     0. 
   0   2  -2  70451.99 2310.47  0. 1.0000     0. 
   0   2   2  62049.80 2024.60  0. 1.0000     0. 
   0  -2   3   2770.69  487.59  0. 1.0000     0. 
   0  -2  -3   2501.51  428.78  0. 1.0000     0. 
   0   2  -3   2551.58  459.12  0. 1.0000     0. 
   0   2   3   2892.30  418.61  0. 1.0000     0. 
   0  -2  -3   3180.77  345.77  0. 1.0000     0. 
   0   2   3   2985.25  479.25  0. 1.0000     0. 
   0   2   3   2776.15  433.12  0. 1.0000     0. 
   0   2  -3   2392.28  471.04  0. 1.0000     0. 
   0  -2   4   1191.57  420.73  0. 1.0000     0. 
   0  -2  -4   1235.51  310.02  0. 1.0000     0. 
   0   2  -4   1738.61  427.48  0. 1.0000     0. 
   0   2   4   1086.60  306.59  0. 1.0000     0. 
   0  -2  -4   1302.68  263.23  0. 1.0000     0. 
   0   2   4   1418.76  398.51  0. 1.0000     0. 
   0   2   4   1138.96  343.64  0. 1.0000     0. 
   0  -2  -5 214759.02 4348.13  0. 1.0000     0. 
   0  -2   5 222621.00 5763.36  0. 1.0000     0. 
   0   2   5 227825.02 5736.45  0. 1.0000     0. 
   0   2  -5 255611.98 5587.91  0. 1.0000     0. 
   0  -2  -5 211490.02 3474.85  0. 1.0000     0. 
   0   2   5 229668.02 4474.74  0. 1.0000     0. 
   0  -2  -5 248263.00 4191.51  0. 1.0000     0. 
   0   2   5 256712.00 5440.24  0. 1.0000     0. 
   0   2   5 241737.98 4926.37  0. 1.0000     0. 
   0   2   6 349123.03 8105.47  0. 1.0000     0. 
   0  -2   6 364983.97 8243.89  0. 1.0000     0. 
   0  -2  -6 345545.00 6088.83  0. 1.0000     0. 
   0   2   6 398048.00 7556.37  0. 1.0000     0. 
   0  -2  -6 342097.97 5407.73  0. 1.0000     0. 
   0  -2  -6 408031.03 6050.01  0. 1.0000     0. 
   0   2  -6 399395.00 7761.02  0. 1.0000     0. 
   0  -2   7  79501.30 3884.64  0. 1.0000     0. 
   0   2   7  84565.09 4044.22  0. 1.0000     0. 
   0  -2  -7  80937.80 2610.51  0. 1.0000     0. 
   0  -2  -7  85589.41 2437.23  0. 1.0000     0. 
   0  -2  -7  97399.00 2666.38  0. 1.0000     0. 
   0   2  -7  94955.01 3668.50  0. 1.0000     0. 
   0  -2   7  77533.80 2058.83  0. 1.0000     0. 
   0   2   7  96238.80 3538.42  0. 1.0000     0. 
   0   2   8  85609.99 4398.18  0. 1.0000     0. 
   0  -2  -8  91046.21 2924.60  0. 1.0000     0. 
   0  -2   8  91918.61 4530.35  0. 1.0000     0. 
   0  -2  -8 105352.01 2956.50  0. 1.0000     0. 
   0   2  -8 111520.00 4189.90  0. 1.0000     0. 
   0  -2  -8  99088.70 2912.13  0. 1.0000     0. 
   0  -2   8  93318.59 2518.14  0. 1.0000     0. 
   0   2   8 109267.99 3925.95  0. 1.0000     0. 
   0   2  -8  93643.01 1750.09  0. 1.0000     0. 
   0  -2   9  66127.11 4049.96  0. 1.0000     0. 
   0   2   9  64306.10 4100.47  0. 1.0000     0. 
   0  -2  -9  76710.99 2601.97  0. 1.0000     0. 
   0   2  -9  78871.40 3654.74  0. 1.0000     0. 
   0  -2  -9  71222.49 2601.70  0. 1.0000     0. 
   0   2   9  75807.01 3401.97  0. 1.0000     0. 
   0  -2   9  66508.30 2277.14  0. 1.0000     0. 
   0   2  -9  66218.30 1569.34  0. 1.0000     0. 
   0  -2  10  43175.80 3478.83  0. 1.0000     0. 
   0   2  10  40541.50 3480.25  0. 1.0000     0. 
   0   2 -10  53720.90 3161.97  0. 1.0000     0. 
   0  -2 -10  51617.90 2314.92  0. 1.0000     0. 
   0  -2 -10  54089.00 2272.86  0. 1.0000     0. 
   0   2  10  52392.50 2938.19  0. 1.0000     0. 
   0  -2  10  44421.90 1982.78  0. 1.0000     0. 
   0   2 -10  45156.00 1378.92  0. 1.0000     0. 
   0  -2 -10  52657.30 2432.23  0. 1.0000     0. 
   0   2  11   2415.10  966.42  0. 1.0000     0. 
   0  -2  11   3691.79 1152.85  0. 1.0000     0. 
   0  -2 -11   5007.04  716.29  0. 1.0000     0. 
   0   2 -11   3638.31  915.82  0. 1.0000     0. 
   0  -2 -11   4118.52  669.87  0. 1.0000     0. 
   0   2  11   4514.34  935.52  0. 1.0000     0. 
   0  -2  11   3667.01  629.13  0. 1.0000     0. 
   0  -2 -11   4775.71  780.85  0. 1.0000     0. 
   0   2 -11   3455.31  397.06  0. 1.0000     0. 
   0   2  12   3121.61 1136.41  0. 1.0000     0. 
   0  -2  12   1670.05  879.53  0. 1.0000     0. 
   0  -2 -12   3181.84  654.36  0. 1.0000     0. 
   0  -2 -12   3792.93  665.30  0. 1.0000     0. 
   0   2 -12   3958.08  947.91  0. 1.0000     0. 
   0  -2  12   3032.80  610.59  0. 1.0000     0. 
   0   2  12   3278.59  818.16  0. 1.0000     0. 
   0  -2 -12   4049.09  774.19  0. 1.0000     0. 
   0   2 -12   2697.21  376.30  0. 1.0000     0. 
   0   2  13   4651.81 1429.30  0. 1.0000     0. 
   0  -2  13   4713.20 1375.80  0. 1.0000     0. 
   0   2 -13   7063.76 1303.70  0. 1.0000     0. 
   0  -2 -13   6048.41  936.50  0. 1.0000     0. 
   0  -2 -13   7308.16  943.11  0. 1.0000     0. 
   0  -2  13   5847.37  886.86  0. 1.0000     0. 
   0   2  13   5862.66 1070.25  0. 1.0000     0. 
   0  -2 -13   6887.18  981.52  0. 1.0000     0. 
   0   2 -13   5893.34  610.50  0. 1.0000     0. 
   0   2  14  28643.00 3536.41  0. 1.0000     0. 
   0  -2  14  33291.61 3877.22  0. 1.0000     0. 
   0  -2 -14  38256.20 2454.75  0. 1.0000     0. 
   0  -2 -14  41596.40 2354.51  0. 1.0000     0. 
   0   2 -14  46817.70 3362.83  0. 1.0000     0. 
   0  -2  14  37147.70 2322.84  0. 1.0000     0. 
   0   2  14  39954.70 2944.97  0. 1.0000     0. 
   0   2 -14  35763.10 1608.56  0. 1.0000     0. 
   0  -2 -14  40997.80 2502.76  0. 1.0000     0. 
   0  -2  15  10720.60 2274.43  0. 1.0000     0. 
   0   2  15  11251.10 2244.75  0. 1.0000     0. 
   0  -2 -15  12373.30 1469.07  0. 1.0000     0. 
   0  -2 -15  13369.50 1378.31  0. 1.0000     0. 
   0   2 -15  14657.60 1947.47  0. 1.0000     0. 
   0   2  15  14575.30 1854.82  0. 1.0000     0. 
   0  -2  15  12611.50 1427.78  0. 1.0000     0. 
   0  -2 -15  13906.60 1488.21  0. 1.0000     0. 
   0   2 -15  11638.70  948.51  0. 1.0000     0. 
   0   2  16   2635.37 1186.59  0. 1.0000     0. 
   0  -2  16   2759.74 1392.53  0. 1.0000     0. 
   0  -2 -16   3982.86  787.16  0. 1.0000     0. 
   0  -2 -16   4007.16  888.34  0. 1.0000     0. 
   0   2 -16   5801.55 1319.90  0. 1.0000     0. 
   0   2  16   5353.65 1195.54  0. 1.0000     0. 
   0  -2  16   3280.93  757.07  0. 1.0000     0. 
   0  -2 -16   4325.39  845.59  0. 1.0000     0. 
   0   2  17  72083.20 6273.53  0. 1.0000     0. 
   0  -2  17  83863.71 6904.91  0. 1.0000     0. 
   0   2 -17 117752.00 5929.91  0. 1.0000     0. 
   0  -2 -17 103832.00 4679.65  0. 1.0000     0. 
   0  -2 -17 107095.00 4303.66  0. 1.0000     0. 
   0  -2  17  89028.61 4172.97  0. 1.0000     0. 
   0   2  17 104891.00 5399.81  0. 1.0000     0. 
   0  -2 -17 108028.99 4547.01  0. 1.0000     0. 
   0  -2  18  20734.40 3628.54  0. 1.0000     0. 
   0   2  18  17874.70 3199.84  0. 1.0000     0. 
   0   2 -18  32135.60 3193.28  0. 1.0000     0. 
   0  -2 -18  27631.60 2208.94  0. 1.0000     0. 
   0  -2 -18  27843.40 2471.22  0. 1.0000     0. 
   0   2  18  26704.80 2814.08  0. 1.0000     0. 
   0  -2  18  22251.70 2164.73  0. 1.0000     0. 
   0  -2 -18  28093.90 2354.80  0. 1.0000     0. 
   0  -2  19   9757.86 2615.94  0. 1.0000     0. 
   0   2  19  10853.50 2797.98  0. 1.0000     0. 
   0  -2 -19  13963.60 1823.03  0. 1.0000     0. 
   0  -2 -19  13735.80 1615.96  0. 1.0000     0. 
   0   2 -19  15973.90 2352.20  0. 1.0000     0. 
   0  -2  19  12038.70 1662.18  0. 1.0000     0. 
   0   2  19  13576.30 2055.49  0. 1.0000     0. 
   0  -2 -19  15715.50 1793.97  0. 1.0000     0. 
   0  -2  20  51107.00 6173.59  0. 1.0000     0. 
   0   2  20  62274.30 6564.55  0. 1.0000     0. 
   0  -2 -20  83154.59 4133.70  0. 1.0000     0. 
   0  -2 -20  80520.80 4576.91  0. 1.0000     0. 
   0   2 -20  91710.90 5739.48  0. 1.0000     0. 
   0   2  20  85110.30 5401.79  0. 1.0000     0. 
   0  -2 -20  86152.71 4443.91  0. 1.0000     0. 
   0   2  21    252.28  924.42  0. 1.0000     0. 
   0  -2  21   1583.62 1123.62  0. 1.0000     0. 
   0   2 -21   1877.72  898.55  0. 1.0000     0. 
   0  -2 -21    943.34  487.09  0. 1.0000     0. 
   0  -2 -21    588.92  423.11  0. 1.0000     0. 
   0   2  21    948.86  580.62  0. 1.0000     0. 
   0  -2 -21    834.32  473.92  0. 1.0000     0. 
   0  -2  22   4294.74 1976.37  0. 1.0000     0. 
   0   2  22   2902.38 1463.68  0. 1.0000     0. 
   0  -2 -22   5108.99 1099.21  0. 1.0000     0. 
   0   2 -22   5682.71 1533.87  0. 1.0000     0. 
   0   2  22   5648.62 1490.76  0. 1.0000     0. 
   0  -2 -22   6250.58 1239.39  0. 1.0000     0. 
   0  -2  23   3513.47 1868.74  0. 1.0000     0. 
   0   2  23   1275.91 1001.09  0. 1.0000     0. 
   0   2 -23   1164.37  560.59  0. 1.0000     0. 
   0   2  23   2531.30 1028.12  0. 1.0000     0. 
   0  -2 -23   2470.33  874.03  0. 1.0000     0. 
   0   2  24    553.50 1315.50  0. 1.0000     0. 
   0  -2  24    668.39  742.24  0. 1.0000     0. 
   0   2 -24   1022.60  696.39  0. 1.0000     0. 
   0   2  24   2112.39 1149.76  0. 1.0000     0. 
   0  -2 -24    564.46  298.74  0. 1.0000     0. 
   0  -2  25    646.01 1052.79  0. 1.0000     0. 
   0   2  25    297.69  662.63  0. 1.0000     0. 
   0   2 -25    602.06  692.32  0. 1.0000     0. 
   0   2  25    411.58  573.25  0. 1.0000     0. 
   0  -2 -25    272.35  409.38  0. 1.0000     0. 
   0   2  26  52135.00 7154.81  0. 1.0000     0. 
   0  -2  26  49403.10 7229.94  0. 1.0000     0. 
   0   2 -26  82192.51 6477.40  0. 1.0000     0. 
   0   2  26  70477.71 5798.02  0. 1.0000     0. 
   0  -2 -26  68240.10 4604.59  0. 1.0000     0. 
   0   2  27   3184.83 1768.09  0. 1.0000     0. 
   0  -2  27   4890.95 2245.26  0. 1.0000     0. 
   0   2 -27   4019.34  825.80  0. 1.0000     0. 
   0   2 -27   4764.55 1707.77  0. 1.0000     0. 
   0  -2 -27   5832.50  859.35  0. 1.0000     0. 
   0   2  27   6005.04 1767.54  0. 1.0000     0. 
   0   2 -27   6498.55  936.87  0. 1.0000     0. 
   0   2  27   5560.95  890.94  0. 1.0000     0. 
   0  -2 -27   4877.46 1291.61  0. 1.0000     0. 
   0   2 -27   6405.54  921.44  0. 1.0000     0. 
   0  -2  28    799.63 1049.45  0. 1.0000     0. 
   0  -2  28    392.84  377.17  0. 1.0000     0. 
   0   2  28    420.20 1145.54  0. 1.0000     0. 
   0   2 -28    308.88  277.58  0. 1.0000     0. 
   0   2  28    617.83  320.87  0. 1.0000     0. 
   0   2 -28    433.11  279.62  0. 1.0000     0. 
   0  -2 -28   1137.83  456.54  0. 1.0000     0. 
   0   2  28    164.54  183.71  0. 1.0000     0. 
   0  -2 -28    497.65  558.18  0. 1.0000     0. 
   0   2 -28    626.91  355.03  0. 1.0000     0. 
   0  -2 -28    373.86  239.34  0. 1.0000     0. 
   0  -2  29  39233.80 2319.77  0. 1.0000     0. 
   0   2  29  24502.20 5258.69  0. 1.0000     0. 
   0   2 -29  30246.10 2409.10  0. 1.0000     0. 
   0   2  29  43936.89 2211.69  0. 1.0000     0. 
   0   2 -29  44250.50 2457.65  0. 1.0000     0. 
   0  -2 -29  45421.40 2442.18  0. 1.0000     0. 
   0  -2 -29  38351.20 2244.49  0. 1.0000     0. 
   0   2  29  45342.10 2542.93  0. 1.0000     0. 
   0   2 -29  45465.10 2565.90  0. 1.0000     0. 
   0  -2  30    463.91  269.92  0. 1.0000     0. 
   0   2 -30    -21.66  386.37  0. 1.0000     0. 
   0  -2 -30    825.59  426.67  0. 1.0000     0. 
   0   2 -30    657.79  478.61  0. 1.0000     0. 
   0   2  30    328.62  321.43  0. 1.0000     0. 
   0   2 -30    390.10  406.33  0. 1.0000     0. 
   0  -2 -30    120.60  215.66  0. 1.0000     0. 
   0  -2  31  23681.10 1838.16  0. 1.0000     0. 
   0   2 -31  27971.70 1986.12  0. 1.0000     0. 
   0  -2 -31  27971.50 1936.19  0. 1.0000     0. 
   0  -2 -31  22734.10 1781.10  0. 1.0000     0. 
   0   2  31  27755.10 1992.72  0. 1.0000     0. 
   0   2 -31  26626.40 1979.66  0. 1.0000     0. 
   0   2  32    252.64  298.09  0. 1.0000     0. 
   0  -2  32    699.18  361.06  0. 1.0000     0. 
   0   2 -32   -727.00  541.25  0. 1.0000     0. 
   0   2 -32    636.92  406.37  0. 1.0000     0. 
   0  -2 -32    335.61  285.18  0. 1.0000     0. 
   0  -2 -32    584.81  377.09  0. 1.0000     0. 
   0   2 -32    904.65  507.20  0. 1.0000     0. 
   0   2  32    764.32  421.06  0. 1.0000     0. 
   0   2  33  11862.40 1349.43  0. 1.0000     0. 
   0  -2  33  11226.70 1273.04  0. 1.0000     0. 
   0   2 -33  11798.00 1317.84  0. 1.0000     0. 
   0  -2 -33  12364.00 1305.38  0. 1.0000     0. 
   0   2  33  12296.60 1352.92  0. 1.0000     0. 
   0   2 -33  11336.40 1317.08  0. 1.0000     0. 
   0  -2 -33   9835.97 1180.45  0. 1.0000     0. 
   0  -2  34    573.58  335.09  0. 1.0000     0. 
   0   2  34   1012.27  411.58  0. 1.0000     0. 
   0   2 -34   -241.35  681.50  0. 1.0000     0. 
   0   2 -34   -270.79  354.87  0. 1.0000     0. 
   0  -2 -34    408.44  360.93  0. 1.0000     0. 
   0   2  34    476.91  375.45  0. 1.0000     0. 
   0   2 -34    596.47  427.78  0. 1.0000     0. 
   0  -2 -34    358.11  335.55  0. 1.0000     0. 
   0  -2  35    455.78  353.02  0. 1.0000     0. 
   0   2  35     51.57  275.85  0. 1.0000     0. 
   0   2 -35    269.25  359.64  0. 1.0000     0. 
   0  -2 -35   -124.76  223.25  0. 1.0000     0. 
   0   2 -35    380.40  343.55  0. 1.0000     0. 
   0   2  35    457.25  404.23  0. 1.0000     0. 
   0  -2 -35    433.38  335.53  0. 1.0000     0. 
   0  -2  36   9941.34 1149.39  0. 1.0000     0. 
   0   2  36  10374.30 1229.77  0. 1.0000     0. 
   0   2 -36  10821.20 1421.80  0. 1.0000     0. 
   0  -2 -36  10713.40 1215.92  0. 1.0000     0. 
   0   2 -36  10727.20 1212.02  0. 1.0000     0. 
   0   2 -36   9966.14 1234.79  0. 1.0000     0. 
   0  -2 -36   9465.88 1120.16  0. 1.0000     0. 
   0   2  36  10960.80 1222.87  0. 1.0000     0. 
   0   2 -37   9305.01 1151.61  0. 1.0000     0. 
   0  -2  37   7956.20  987.06  0. 1.0000     0. 
   0   2  37   8359.09 1109.32  0. 1.0000     0. 
   0  -2 -37   8687.85 1071.80  0. 1.0000     0. 
   0   2 -37   8090.33 1030.66  0. 1.0000     0. 
   0   2 -37   7599.22 1135.21  0. 1.0000     0. 
   0   2 -37   9109.60 1167.15  0. 1.0000     0. 
   0  -2 -37   6760.94  918.82  0. 1.0000     0. 
   0   2  37   8574.61 1057.57  0. 1.0000     0. 
   0  -2  38    836.91  477.20  0. 1.0000     0. 
   0   2 -38    575.49  325.17  0. 1.0000     0. 
   0  -2 -38    638.38  400.15  0. 1.0000     0. 
   0   2  38    579.07  405.23  0. 1.0000     0. 
   0   2 -38    724.52  529.44  0. 1.0000     0. 
   0   2 -38    597.65  408.77  0. 1.0000     0. 
   0  -2 -38    514.06  260.69  0. 1.0000     0. 
   0   2 -38    668.44  293.92  0. 1.0000     0. 
   0  -2 -38    663.57  328.88  0. 1.0000     0. 
   0   2  38    296.57  230.27  0. 1.0000     0. 
   0   2 -39   7286.07  991.41  0. 1.0000     0. 
   0  -2 -39   7542.83  957.33  0. 1.0000     0. 
   0   2  39   7966.63  996.19  0. 1.0000     0. 
   0  -2  39   5731.57  818.16  0. 1.0000     0. 
   0   2 -39   7091.41  942.14  0. 1.0000     0. 
   0   2 -39   7170.83 1013.69  0. 1.0000     0. 
   0  -2 -39   6627.06  912.25  0. 1.0000     0. 
   0  -2 -39   5180.54  767.65  0. 1.0000     0. 
   0   2  39   7434.76  916.95  0. 1.0000     0. 
   0   2 -39   7412.36 1011.54  0. 1.0000     0. 
   0   2 -40   1401.40  422.04  0. 1.0000     0. 
   0   2  40   1526.32  474.79  0. 1.0000     0. 
   0  -2 -40   1306.12  408.51  0. 1.0000     0. 
   0  -2  40   1498.15  428.73  0. 1.0000     0. 
   0  -2 -40   1850.61  488.60  0. 1.0000     0. 
   0   2 -40   1496.35  425.33  0. 1.0000     0. 
   0   2  40   1629.46  435.51  0. 1.0000     0. 
   0  -2 -41   1022.75  358.28  0. 1.0000     0. 
   0   2  41    701.53  303.27  0. 1.0000     0. 
   0   2 -41    621.70  336.02  0. 1.0000     0. 
   0   2  41    430.17  195.07  0. 1.0000     0. 
   0  -2 -41    272.39  277.55  0. 1.0000     0. 
   0   2 -41    562.89  308.48  0. 1.0000     0. 
   0   2  41    548.96  264.54  0. 1.0000     0. 
   0   2  42  10494.60  992.39  0. 1.0000     0. 
   0  -2 -42  10132.60  974.59  0. 1.0000     0. 
   0   2 -42  10980.60  994.72  0. 1.0000     0. 
   0  -2  42  10480.30 1121.56  0. 1.0000     0. 
   0   2 -42  10569.50  997.71  0. 1.0000     0. 
   0  -2 -42  10558.40  955.35  0. 1.0000     0. 
   0   2  42  10336.00  947.09  0. 1.0000     0. 
   0  -2 -43   1755.54  396.01  0. 1.0000     0. 
   0   2 -43   1465.66  372.34  0. 1.0000     0. 
   0   2  43   1643.80  394.42  0. 1.0000     0. 
   0  -2 -43   1750.98  380.46  0. 1.0000     0. 
   0   2 -43   1597.37  408.92  0. 1.0000     0. 
   0  -2  43   1296.66  408.62  0. 1.0000     0. 
   0   2  43   1701.13  362.97  0. 1.0000     0. 
   0  -2 -44   2358.28  418.79  0. 1.0000     0. 
   0   2 -44   2358.77  426.77  0. 1.0000     0. 
   0   2  44   2817.16  461.26  0. 1.0000     0. 
   0  -2 -44   2222.57  396.25  0. 1.0000     0. 
   0   2 -44   2547.46  432.02  0. 1.0000     0. 
   0  -2  44   2003.03  459.93  0. 1.0000     0. 
   0   2  44   2485.04  409.39  0. 1.0000     0. 
   0  -2 -45    170.40  136.14  0. 1.0000     0. 
   0   2 -45    210.49  123.88  0. 1.0000     0. 
   0   2  45    304.14  172.55  0. 1.0000     0. 
   0  -2  45    558.32  230.96  0. 1.0000     0. 
   0  -2 -45    353.01  171.65  0. 1.0000     0. 
   0   2 -45    366.87  193.51  0. 1.0000     0. 
   0  -3   0    479.57  163.20  0. 1.0000     0. 
   0  -3   0    226.48  109.22  0. 1.0000     0. 
   0   3   0    230.78  170.63  0. 1.0000     0. 
   0   3   0    282.32  178.20  0. 1.0000     0. 
   0   3   0    117.62  138.20  0. 1.0000     0. 
   0   3   0     50.49  240.42  0. 1.0000     0. 
   0  -3   1  32477.30 1410.51  0. 1.0000     0. 
   0  -3  -1  30416.60 1062.65  0. 1.0000     0. 
   0   3  -1  32791.89 1679.42  0. 1.0000     0. 
   0   3  -1  33598.60 1468.44  0. 1.0000     0. 
   0   3   1  28776.60 1126.24  0. 1.0000     0. 
   0   3   1  33251.00 1644.94  0. 1.0000     0. 
   0   3   1  34368.90 1567.00  0. 1.0000     0. 
   0   3   1  34156.80 1749.00  0. 1.0000     0. 
   0   3  -1  32873.80 1794.50  0. 1.0000     0. 
   0  -3  -2   3836.76  663.35  0. 1.0000     0. 
   0  -3   2   3495.05  541.78  0. 1.0000     0. 
   0  -3  -2   4237.34  401.77  0. 1.0000     0. 
   0   3   2   4574.56  608.65  0. 1.0000     0. 
   0   3  -2   3843.71  553.10  0. 1.0000     0. 
   0   3   2   4394.63  605.85  0. 1.0000     0. 
   0   3   2   4310.66  665.52  0. 1.0000     0. 
   0   3  -2   3196.16  637.19  0. 1.0000     0. 
   0  -3  -3 398578.97 7635.07  0. 1.0000     0. 
   0  -3   3 414869.03 7743.96  0. 1.0000     0. 
   0  -3  -3 422943.03 6076.06  0. 1.0000     0. 
   0   3  -3 452928.00 7620.21  0. 1.0000     0. 
   0   3   3 425383.97 7240.03  0. 1.0000     0. 
   0   3   3 438599.00 7709.76  0. 1.0000     0. 
   0   3  -3 431925.97 8105.95  0. 1.0000     0. 
   0   3   3 438311.00 7642.74  0. 1.0000     0. 
   0  -3   4  18007.90 1498.70  0. 1.0000     0. 
   0  -3  -4  16770.30 1278.26  0. 1.0000     0. 
   0   3  -4  21353.60 1511.15  0. 1.0000     0. 
   0  -3  -4  19108.40  987.74  0. 1.0000     0. 
   0   3   4  19527.10 1279.35  0. 1.0000     0. 
   0   3   4  20891.00 1485.14  0. 1.0000     0. 
   0   3   4  19781.70 1412.13  0. 1.0000     0. 
   0  -3  -5   1047.97  329.21  0. 1.0000     0. 
   0  -3   5   1711.71  595.00  0. 1.0000     0. 
   0   3   5   1093.07  314.11  0. 1.0000     0. 
   0   3  -5   1476.99  465.19  0. 1.0000     0. 
   0  -3  -5    958.96  237.92  0. 1.0000     0. 
   0   3   5   1726.21  500.60  0. 1.0000     0. 
   0   3   5   1321.60  424.62  0. 1.0000     0. 
   0  -3  -6   7057.72  824.48  0. 1.0000     0. 
   0  -3   6   6154.82 1079.82  0. 1.0000     0. 
   0   3   6   7102.55  827.02  0. 1.0000     0. 
   0   3  -6   8086.79 1059.17  0. 1.0000     0. 
   0  -3  -6   8109.06  715.87  0. 1.0000     0. 
   0   3   6   8194.81 1052.46  0. 1.0000     0. 
   0   3   6   7059.49  892.34  0. 1.0000     0. 
   0  -3  -7  39777.70 1975.62  0. 1.0000     0. 
   0  -3   7  46582.60 3160.03  0. 1.0000     0. 
   0  -3  -7  50541.80 1926.99  0. 1.0000     0. 
   0   3   7  48532.90 2215.02  0. 1.0000     0. 
   0   3  -7  55799.80 2937.07  0. 1.0000     0. 
   0  -3  -7  42242.00 1071.15  0. 1.0000     0. 
   0   3   7  53311.40 2811.98  0. 1.0000     0. 
   0   3   7  51438.00 2523.83  0. 1.0000     0. 
   0  -3   8   7893.04 1391.67  0. 1.0000     0. 
   0  -3  -8   6723.41  817.40  0. 1.0000     0. 
   0  -3  -8   7831.80  541.57  0. 1.0000     0. 
   0   3   8   7968.63  926.23  0. 1.0000     0. 
   0   3  -8   9069.86 1265.17  0. 1.0000     0. 
   0  -3  -8   9152.90  839.11  0. 1.0000     0. 
   0   3   8   9384.74 1185.38  0. 1.0000     0. 
   0   3   8   7822.04 1068.72  0. 1.0000     0. 
   0  -3  -9  42339.00 2071.46  0. 1.0000     0. 
   0  -3   9  40536.00 3300.23  0. 1.0000     0. 
   0   3   9  41842.90 3218.14  0. 1.0000     0. 
   0  -3  -9  50393.61 2128.42  0. 1.0000     0. 
   0   3  -9  54925.00 3171.30  0. 1.0000     0. 
   0   3   9  46099.70 2282.30  0. 1.0000     0. 
   0  -3  -9  46510.50 1602.47  0. 1.0000     0. 
   0   3   9  52895.50 3000.09  0. 1.0000     0. 
   0   3   9  46416.90 2628.73  0. 1.0000     0. 
   0  -3  -9  50537.80 2499.05  0. 1.0000     0. 
   0  -3  10   2101.02  915.68  0. 1.0000     0. 
   0   3  10   3072.12  967.67  0. 1.0000     0. 
   0  -3 -10   2994.64  601.56  0. 1.0000     0. 
   0   3  10   2923.62  620.99  0. 1.0000     0. 
   0  -3 -10   3607.35  489.89  0. 1.0000     0. 
   0   3 -10   4753.29 1035.96  0. 1.0000     0. 
   0  -3 -10   3676.98  623.72  0. 1.0000     0. 
   0  -3  10   3279.69  409.39  0. 1.0000     0. 
   0   3  10   4534.52  970.15  0. 1.0000     0. 
   0  -3 -10   3831.55  683.76  0. 1.0000     0. 
   0   3  10   3213.88  750.54  0. 1.0000     0. 
   0   3  11   4173.24 1161.90  0. 1.0000     0. 
   0  -3  11   3459.85 1214.19  0. 1.0000     0. 
   0  -3 -11   4750.04  634.87  0. 1.0000     0. 
   0   3 -11   5911.74 1180.43  0. 1.0000     0. 
   0  -3 -11   4792.50  711.39  0. 1.0000     0. 
   0   3  11   4027.48  724.40  0. 1.0000     0. 
   0   3  11   5162.51 1036.81  0. 1.0000     0. 
   0  -3  11   4180.55  506.84  0. 1.0000     0. 
   0   3  11   4248.36  851.68  0. 1.0000     0. 
   0  -3 -11   5809.94  924.49  0. 1.0000     0. 
   0   3  12  25413.60 2991.90  0. 1.0000     0. 
   0  -3  12  25067.00 3104.09  0. 1.0000     0. 
   0  -3 -12  27355.60 1645.23  0. 1.0000     0. 
   0  -3 -12  28381.60 1828.95  0. 1.0000     0. 
   0   3 -12  32889.10 2747.84  0. 1.0000     0. 
   0  -3  12  22824.60 1340.63  0. 1.0000     0. 
   0   3  12  30750.70 2536.39  0. 1.0000     0. 
   0  -3 -12  31402.30 2152.24  0. 1.0000     0. 
   0  -3  13   8187.87 1881.30  0. 1.0000     0. 
   0   3  13   8553.88 1912.76  0. 1.0000     0. 
   0  -3 -13  10494.80 1062.40  0. 1.0000     0. 
   0  -3 -13  11875.60 1212.41  0. 1.0000     0. 
   0   3 -13  12711.80 1832.78  0. 1.0000     0. 
   0   3  13  11486.30 1601.44  0. 1.0000     0. 
   0  -3 -13  12244.60 1409.53  0. 1.0000     0. 
   0  -3  14  39357.80 4290.85  0. 1.0000     0. 
   0   3  14  44279.00 4308.66  0. 1.0000     0. 
   0  -3 -14  48329.10 2500.90  0. 1.0000     0. 
   0   3 -14  58020.70 3941.72  0. 1.0000     0. 
   0  -3 -14  52671.11 2692.04  0. 1.0000     0. 
   0   3  14  51177.70 3582.67  0. 1.0000     0. 
   0  -3 -14  58406.30 3173.13  0. 1.0000     0. 
   0  -3  15  11473.50 2439.08  0. 1.0000     0. 
   0   3  15   9358.02 2087.58  0. 1.0000     0. 
   0   3 -15  16994.10 2213.78  0. 1.0000     0. 
   0  -3 -15  13327.40 1408.91  0. 1.0000     0. 
   0   3  15  15131.70 1977.31  0. 1.0000     0. 
   0  -3 -15  14995.60 1646.17  0. 1.0000     0. 
   0  -3  16    283.29  517.63  0. 1.0000     0. 
   0   3  16    -43.77  514.55  0. 1.0000     0. 
   0   3 -16   1150.54  903.03  0. 1.0000     0. 
   0  -3 -16    473.20  320.16  0. 1.0000     0. 
   0   3  16    390.46  421.97  0. 1.0000     0. 
   0  -3 -16    277.48  358.40  0. 1.0000     0. 
   0  -3  17  36833.60 4747.83  0. 1.0000     0. 
   0   3  17  41631.50 4736.20  0. 1.0000     0. 
   0   3 -17  60538.80 4426.98  0. 1.0000     0. 
   0  -3 -17  53705.90 3029.85  0. 1.0000     0. 
   0   3  17  52198.50 3960.30  0. 1.0000     0. 
   0  -3 -17  55663.60 3420.79  0. 1.0000     0. 
   0   3  18  15773.10 3071.11  0. 1.0000     0. 
   0  -3  18  15533.10 3225.42  0. 1.0000     0. 
   0   3 -18  22000.30 2738.84  0. 1.0000     0. 
   0  -3 -18  19025.50 1863.59  0. 1.0000     0. 
   0   3  18  19355.30 2491.29  0. 1.0000     0. 
   0  -3 -18  19683.70 2100.55  0. 1.0000     0. 
   0   3  19    837.85  702.05  0. 1.0000     0. 
   0  -3  19    650.95  813.31  0. 1.0000     0. 
   0  -3 -19   1526.35  579.11  0. 1.0000     0. 
   0   3 -19    904.73  781.24  0. 1.0000     0. 
   0   3  19   1788.16  822.43  0. 1.0000     0. 
   0  -3 -19   1272.96  608.75  0. 1.0000     0. 
   0   3  20   2266.28 1339.54  0. 1.0000     0. 
   0  -3  20    893.87 1170.44  0. 1.0000     0. 
   0   3 -20   2924.67 1080.50  0. 1.0000     0. 
   0  -3 -20   2299.08  681.84  0. 1.0000     0. 
   0   3  20   2616.87 1017.81  0. 1.0000     0. 
   0  -3 -20   3355.67  967.65  0. 1.0000     0. 
   0  -3  21   8624.65 2720.65  0. 1.0000     0. 
   0   3  21   9576.09 2701.42  0. 1.0000     0. 
   0  -3 -21  11945.90 1599.22  0. 1.0000     0. 
   0   3 -21  13487.60 2368.26  0. 1.0000     0. 
   0   3  21  12739.50 2193.60  0. 1.0000     0. 
   0  -3 -21  11294.00 1739.70  0. 1.0000     0. 
   0   3  22  12482.00 3128.71  0. 1.0000     0. 
   0  -3  22  11946.50 3218.32  0. 1.0000     0. 
   0  -3 -22  15558.60 1917.61  0. 1.0000     0. 
   0   3 -22  16244.70 2629.93  0. 1.0000     0. 
   0   3  22  15515.60 2463.63  0. 1.0000     0. 
   0  -3 -22  17277.80 2206.92  0. 1.0000     0. 
   0  -3  23  43397.70 6499.00  0. 1.0000     0. 
   0   3  23  43819.50 5902.05  0. 1.0000     0. 
   0   3 -23  73006.50 5819.79  0. 1.0000     0. 
   0   3  23  63054.10 5224.92  0. 1.0000     0. 
   0  -3 -23  63315.60 4271.65  0. 1.0000     0. 
   0  -3  24  13949.60 3682.00  0. 1.0000     0. 
   0   3  24  16017.80 3726.51  0. 1.0000     0. 
   0   3 -24  24248.90 3449.06  0. 1.0000     0. 
   0   3  24  19647.30 2980.61  0. 1.0000     0. 
   0  -3 -24  18582.70 2362.96  0. 1.0000     0. 
   0  -3  25   3707.79 1973.58  0. 1.0000     0. 
   0   3 -25   7994.28 2087.17  0. 1.0000     0. 
   0   3  25   8580.09 2050.01  0. 1.0000     0. 
   0  -3 -25   7923.51 1599.76  0. 1.0000     0. 
   0  -3  26    605.29  886.33  0. 1.0000     0. 
   0   3 -26    121.76  309.92  0. 1.0000     0. 
   0   3 -26    420.16  812.55  0. 1.0000     0. 
   0   3  26    -52.98  475.34  0. 1.0000     0. 
   0   3 -26    543.09  325.12  0. 1.0000     0. 
   0  -3 -26    271.26  244.49  0. 1.0000     0. 
   0   3  26    494.19  283.44  0. 1.0000     0. 
   0  -3  27    734.62  559.26  0. 1.0000     0. 
   0   3 -27    935.43  389.77  0. 1.0000     0. 
   0  -3 -27   1622.28  485.76  0. 1.0000     0. 
   0   3  27   1836.91  509.19  0. 1.0000     0. 
   0   3 -27   1520.66  516.53  0. 1.0000     0. 
   0   3 -27   1374.68  456.51  0. 1.0000     0. 
   0  -3 -27   1450.45  781.69  0. 1.0000     0. 
   0   3  27   1463.39  494.18  0. 1.0000     0. 
   0   3  28  19568.40 1513.18  0. 1.0000     0. 
   0  -3 -28  18181.20 1519.35  0. 1.0000     0. 
   0   3 -28  19938.80 1622.66  0. 1.0000     0. 
   0   3 -28  20725.80 1718.02  0. 1.0000     0. 
   0   3  28  19711.00 1672.01  0. 1.0000     0. 
   0   3 -29  10824.70 1221.57  0. 1.0000     0. 
   0  -3 -29  11285.10 1224.64  0. 1.0000     0. 
   0   3  29  12101.90 1338.79  0. 1.0000     0. 
   0   3 -29  10417.00 1225.80  0. 1.0000     0. 
   0   3 -30   5337.46 1081.96  0. 1.0000     0. 
   0  -3 -30   8677.28 1064.40  0. 1.0000     0. 
   0   3 -30   9132.32 1131.49  0. 1.0000     0. 
   0   3  30   8440.48 1138.40  0. 1.0000     0. 
   0   3 -30   8073.11 1121.83  0. 1.0000     0. 
   0   3  31   2480.96  673.74  0. 1.0000     0. 
   0   3 -31   2707.88  736.92  0. 1.0000     0. 
   0  -3 -31   2484.57  594.87  0. 1.0000     0. 
   0   3 -31   1939.48  544.82  0. 1.0000     0. 
   0   3 -31   2437.85  628.25  0. 1.0000     0. 
   0   3  31   2547.58  651.76  0. 1.0000     0. 
   0   3  32   1798.83  592.38  0. 1.0000     0. 
   0   3 -32    378.26  407.62  0. 1.0000     0. 
   0   3 -32   1094.65  452.66  0. 1.0000     0. 
   0  -3 -32   1152.35  429.94  0. 1.0000     0. 
   0   3 -32   1860.93  611.44  0. 1.0000     0. 
   0   3  32   1631.83  485.65  0. 1.0000     0. 
   0   3  33  15036.00 1501.18  0. 1.0000     0. 
   0   3 -33  15777.10 1525.66  0. 1.0000     0. 
   0  -3 -33  13675.60 1355.08  0. 1.0000     0. 
   0   3  33  14493.00 1486.28  0. 1.0000     0. 
   0   3 -33  13936.20 1463.40  0. 1.0000     0. 
   0   3  34  11033.80 1298.13  0. 1.0000     0. 
   0  -3 -34  11075.50 1212.82  0. 1.0000     0. 
   0   3 -34  11446.60 1281.82  0. 1.0000     0. 
   0   3 -34  11545.20 1327.10  0. 1.0000     0. 
   0   3  34  11937.60 1316.31  0. 1.0000     0. 
   0   3  35    162.93  346.58  0. 1.0000     0. 
   0   3 -35    835.40  424.37  0. 1.0000     0. 
   0   3 -35   1615.17  715.39  0. 1.0000     0. 
   0   3 -35    251.85  329.99  0. 1.0000     0. 
   0  -3 -35    357.22  289.57  0. 1.0000     0. 
   0   3  35    653.55  353.58  0. 1.0000     0. 
   0   3 -35    548.27  405.90  0. 1.0000     0. 
   0   3 -36  10244.30 1209.58  0. 1.0000     0. 
   0   3  36  10981.40 1236.91  0. 1.0000     0. 
   0   3 -36   9964.44 1178.28  0. 1.0000     0. 
   0  -3 -36  10082.40 1134.00  0. 1.0000     0. 
   0   3 -36  10915.70 1448.74  0. 1.0000     0. 
   0   3 -36   9079.85 1207.57  0. 1.0000     0. 
   0   3  36   9601.09 1138.36  0. 1.0000     0. 
   0   3  37   6989.96  969.31  0. 1.0000     0. 
   0   3 -37   6799.02  995.14  0. 1.0000     0. 
   0  -3 -37   8234.34 1044.01  0. 1.0000     0. 
   0   3 -37   6848.02  951.30  0. 1.0000     0. 
   0  -3 -37   6568.42  909.61  0. 1.0000     0. 
   0   3 -37   6556.87 1075.68  0. 1.0000     0. 
   0   3 -37   6198.23  986.98  0. 1.0000     0. 
   0   3  37   6952.84  966.43  0. 1.0000     0. 
   0   3 -38    652.27  369.50  0. 1.0000     0. 
   0  -3 -38    935.56  443.02  0. 1.0000     0. 
   0   3  38    527.48  382.27  0. 1.0000     0. 
   0  -3 -38    668.19  366.23  0. 1.0000     0. 
   0   3 -38   1318.89  607.62  0. 1.0000     0. 
   0   3 -38    239.34  306.65  0. 1.0000     0. 
   0   3 -38    915.40  431.57  0. 1.0000     0. 
   0   3  38    590.41  315.60  0. 1.0000     0. 
   0   3 -39  23853.50 1669.20  0. 1.0000     0. 
   0  -3 -39  25214.20 1685.28  0. 1.0000     0. 
   0   3  39  23921.90 1705.42  0. 1.0000     0. 
   0   3 -39  26338.50 1753.92  0. 1.0000     0. 
   0   3 -39  23949.60 1897.66  0. 1.0000     0. 
   0  -3 -39  23856.00 1604.14  0. 1.0000     0. 
   0   3  39  25952.20 1698.62  0. 1.0000     0. 
   0  -3 -40    687.78  310.23  0. 1.0000     0. 
   0   3  40    841.18  398.89  0. 1.0000     0. 
   0   3 -40    513.35  264.58  0. 1.0000     0. 
   0  -3 -40    590.41  292.05  0. 1.0000     0. 
   0   3 -40    502.78  329.22  0. 1.0000     0. 
   0   3 -40    125.92  284.29  0. 1.0000     0. 
   0   3  40    409.23  295.67  0. 1.0000     0. 
   0   3  41    210.77  311.55  0. 1.0000     0. 
   0   3 -41   -175.83  170.66  0. 1.0000     0. 
   0  -3 -41    109.55  188.47  0. 1.0000     0. 
   0   3 -41    454.19  357.93  0. 1.0000     0. 
   0   3 -41     26.59  219.20  0. 1.0000     0. 
   0  -3 -41    112.42  178.54  0. 1.0000     0. 
   0   3  41    172.91  207.78  0. 1.0000     0. 
   0  -3 -42    844.94  290.66  0. 1.0000     0. 
   0   3 -42    795.70  289.66  0. 1.0000     0. 
   0   3  42   1184.87  355.26  0. 1.0000     0. 
   0  -3 -42   1047.99  337.72  0. 1.0000     0. 
   0   3 -42   1075.06  353.39  0. 1.0000     0. 
   0   3  42    989.69  317.96  0. 1.0000     0. 
   0  -3  42    789.30  322.48  0. 1.0000     0. 
   0  -3 -43   5035.56  584.11  0. 1.0000     0. 
   0   3 -43   5198.70  621.61  0. 1.0000     0. 
   0   3  43   6443.85  697.10  0. 1.0000     0. 
   0  -3 -43   6627.93  699.28  0. 1.0000     0. 
   0  -3  43   6009.15  805.55  0. 1.0000     0. 
   0   3 -43   5802.80  676.32  0. 1.0000     0. 
   0   3  43   6771.42  694.65  0. 1.0000     0. 
   0   3  44    141.10  195.31  0. 1.0000     0. 
   0   3 -44    -15.73  111.69  0. 1.0000     0. 
   0  -3 -44     77.02  122.71  0. 1.0000     0. 
   0  -3 -44   -125.78  155.43  0. 1.0000     0. 
   0  -3  44    266.34  211.11  0. 1.0000     0. 
   0   3 -44    -16.65  115.90  0. 1.0000     0. 
   0   3  44    -42.26  128.77  0. 1.0000     0. 
   0   4   0  82607.21 2540.19  0. 1.0000     0. 
   0   4   0 106408.00 3525.14  0. 1.0000     0. 
   0   4   0 101311.00 4389.74  0. 1.0000     0. 
   0  -4   0  89136.20 2529.64  0. 1.0000     0. 
   0   4   0 104768.01 3718.55  0. 1.0000     0. 
   0   4   1  92905.60 4291.90  0. 1.0000     0. 
   0   4  -1  90266.21 3268.62  0. 1.0000     0. 
   0   4   1  91282.89 3237.54  0. 1.0000     0. 
   0  -4  -1  81238.60 1949.32  0. 1.0000     0. 
   0   4   1  71498.40 2150.80  0. 1.0000     0. 
   0   4  -1  80200.40 2652.57  0. 1.0000     0. 
   0   4  -1  90482.59 4118.06  0. 1.0000     0. 
   0  -4  -1  84785.90 2148.50  0. 1.0000     0. 
   0  -4   1  76418.50 2661.85  0. 1.0000     0. 
   0   4   1  90615.70 3435.42  0. 1.0000     0. 
   0   4  -1  89796.59 3512.64  0. 1.0000     0. 
   0  -4  -2   2813.09  306.77  0. 1.0000     0. 
   0  -4   2   2534.19  522.42  0. 1.0000     0. 
   0  -4  -2   2930.35  694.04  0. 1.0000     0. 
   0   4   2   3059.05  868.44  0. 1.0000     0. 
   0   4  -2   2210.65  598.02  0. 1.0000     0. 
   0  -4  -2   2784.19  338.18  0. 1.0000     0. 
   0   4   2   2680.05  543.21  0. 1.0000     0. 
   0   4  -2   2720.43  590.45  0. 1.0000     0. 
   0   4  -2   2537.19  506.23  0. 1.0000     0. 
   0   4   2   3050.76  568.51  0. 1.0000     0. 
   0   4  -2   2518.52  607.00  0. 1.0000     0. 
   0   4   2   3299.49  673.97  0. 1.0000     0. 
   0  -4   3   5107.13  827.89  0. 1.0000     0. 
   0  -4  -3   5540.13  892.61  0. 1.0000     0. 
   0   4  -3   6346.94 1109.10  0. 1.0000     0. 
   0   4  -3   6825.08  869.37  0. 1.0000     0. 
   0  -4  -3   5233.96  492.07  0. 1.0000     0. 
   0   4  -3   7521.24  970.27  0. 1.0000     0. 
   0   4   3   6533.31 1177.73  0. 1.0000     0. 
   0   4   3   5667.03  815.59  0. 1.0000     0. 
   0   4   3   6180.73  847.16  0. 1.0000     0. 
   0   4  -3   6216.69  972.77  0. 1.0000     0. 
   0   4   3   5279.69  821.02  0. 1.0000     0. 
   0  -4  -4    249.58  256.01  0. 1.0000     0. 
   0  -4   4    496.96  333.17  0. 1.0000     0. 
   0   4  -4    859.62  368.57  0. 1.0000     0. 
   0   4   4    863.16  507.78  0. 1.0000     0. 
   0  -4  -4    672.01  193.04  0. 1.0000     0. 
   0   4  -4    741.70  342.00  0. 1.0000     0. 
   0   4   4    841.50  347.60  0. 1.0000     0. 
   0   4  -4    213.33  325.82  0. 1.0000     0. 
   0   4   4    860.24  359.51  0. 1.0000     0. 
   0  -4   4    420.13  159.78  0. 1.0000     0. 
   0   4   4    641.52  309.34  0. 1.0000     0. 
   0  -4   5  31676.60 2408.53  0. 1.0000     0. 
   0  -4  -5  31938.50 2013.46  0. 1.0000     0. 
   0   4  -5  41391.30 2809.81  0. 1.0000     0. 
   0  -4  -5  36107.90 1487.26  0. 1.0000     0. 
   0   4   5  38414.30 2098.85  0. 1.0000     0. 
   0   4  -5  39832.89 2369.05  0. 1.0000     0. 
   0   4   5  41659.89 2438.20  0. 1.0000     0. 
   0   4   5  38853.90 2255.71  0. 1.0000     0. 
   0  -4   5  30752.40  988.56  0. 1.0000     0. 
   0  -4   6   4798.98 1034.94  0. 1.0000     0. 
   0  -4  -6   5134.40  804.74  0. 1.0000     0. 
   0   4   6   5474.96  794.49  0. 1.0000     0. 
   0   4  -6   6613.11 1035.91  0. 1.0000     0. 
   0  -4  -6   4969.08  594.62  0. 1.0000     0. 
   0   4  -6   5352.42 1030.48  0. 1.0000     0. 
   0   4   6   5405.99  928.54  0. 1.0000     0. 
   0   4   6   5807.85  902.32  0. 1.0000     0. 
   0  -4   7    -84.19  324.51  0. 1.0000     0. 
   0  -4  -7    707.67  433.62  0. 1.0000     0. 
   0  -4  -7    423.34  226.94  0. 1.0000     0. 
   0   4   7    427.91  231.42  0. 1.0000     0. 
   0   4  -7    590.10  417.58  0. 1.0000     0. 
   0   4  -7    331.10  301.67  0. 1.0000     0. 
   0   4   7    449.48  339.02  0. 1.0000     0. 
   0   4   7    196.77  205.89  0. 1.0000     0. 
   0  -4  -7    483.29  240.89  0. 1.0000     0. 
   0  -4  -8  15761.90 1364.74  0. 1.0000     0. 
   0  -4   8  17861.40 2271.37  0. 1.0000     0. 
   0   4  -8  23215.60 2249.51  0. 1.0000     0. 
   0   4  -8  22496.60 2056.16  0. 1.0000     0. 
   0  -4  -8  21049.60 1307.04  0. 1.0000     0. 
   0   4   8  21766.90 1655.85  0. 1.0000     0. 
   0   4   8  22521.50 2011.45  0. 1.0000     0. 
   0   4   8  20889.90 1840.32  0. 1.0000     0. 
   0  -4  -8  23090.90 1789.29  0. 1.0000     0. 
   0  -4  -9  10585.40 1102.61  0. 1.0000     0. 
   0  -4   9  12450.30 1978.40  0. 1.0000     0. 
   0  -4  -9  13363.10 1088.90  0. 1.0000     0. 
   0   4  -9  15318.70 1862.17  0. 1.0000     0. 
   0   4   9  12543.30 1289.36  0. 1.0000     0. 
   0   4  -9  15864.20 1784.50  0. 1.0000     0. 
   0   4   9  13950.80 1641.97  0. 1.0000     0. 
   0  -4  -9  14653.70 1468.66  0. 1.0000     0. 
   0   4   9  13009.70 1489.05  0. 1.0000     0. 
   0  -4 -10  30454.60 1880.72  0. 1.0000     0. 
   0  -4  10  30764.50 3271.35  0. 1.0000     0. 
   0   4  10  38236.70 2299.35  0. 1.0000     0. 
   0   4 -10  42815.30 3050.91  0. 1.0000     0. 
   0  -4 -10  38077.50 1980.93  0. 1.0000     0. 
   0   4 -10  41338.80 3167.50  0. 1.0000     0. 
   0   4  10  40718.50 2930.37  0. 1.0000     0. 
   0  -4 -10  41407.40 2548.23  0. 1.0000     0. 
   0   4  10  37882.00 2594.75  0. 1.0000     0. 
   0  -4  11  23931.80 3056.05  0. 1.0000     0. 
   0   4  11  30351.50 2110.36  0. 1.0000     0. 
   0  -4 -11  31399.30 1862.01  0. 1.0000     0. 
   0   4 -11  35131.80 2891.65  0. 1.0000     0. 
   0   4 -11  33155.20 2917.55  0. 1.0000     0. 
   0   4  11  33679.30 2756.98  0. 1.0000     0. 
   0   4  11  32957.10 2529.86  0. 1.0000     0. 
   0  -4 -11  36057.90 2419.51  0. 1.0000     0. 
   0  -4  12   7517.69 1874.88  0. 1.0000     0. 
   0  -4 -12  10858.30 1150.87  0. 1.0000     0. 
   0   4 -12   9898.86 1564.16  0. 1.0000     0. 
   0   4  12   8591.99 1161.33  0. 1.0000     0. 
   0   4  12  10759.20 1656.86  0. 1.0000     0. 
   0  -4 -12  11499.20 1425.72  0. 1.0000     0. 
   0   4  12  10724.90 1505.36  0. 1.0000     0. 
   0  -4  13  78929.79 6075.80  0. 1.0000     0. 
   0   4  13  91099.91 3923.71  0. 1.0000     0. 
   0  -4 -13  97119.01 3680.39  0. 1.0000     0. 
   0   4 -13 114244.99 5612.91  0. 1.0000     0. 
   0   4  13 103665.00 5207.68  0. 1.0000     0. 
   0   4  13  94914.50 4632.22  0. 1.0000     0. 
   0  -4 -13 107550.01 4550.90  0. 1.0000     0. 
   0  -4  14    -20.66  496.56  0. 1.0000     0. 
   0   4 -14    -13.12  376.85  0. 1.0000     0. 
   0  -4 -14    515.65  342.08  0. 1.0000     0. 
   0   4  14     58.69  200.69  0. 1.0000     0. 
   0   4  14    784.69  556.62  0. 1.0000     0. 
   0  -4 -14    319.70  487.33  0. 1.0000     0. 
   0   4  14    201.61  452.76  0. 1.0000     0. 
   0  -4  15    725.63  637.00  0. 1.0000     0. 
   0  -4 -15   1878.94  496.88  0. 1.0000     0. 
   0   4  15   2182.34  632.97  0. 1.0000     0. 
   0   4 -15   2161.01  783.00  0. 1.0000     0. 
   0   4  15   2981.33 1006.17  0. 1.0000     0. 
   0  -4 -15   2532.49  782.84  0. 1.0000     0. 
   0   4  15   2428.52  843.32  0. 1.0000     0. 
   0  -4  16  21951.30 3719.65  0. 1.0000     0. 
   0   4  16  26379.10 2228.64  0. 1.0000     0. 
   0  -4 -16  29668.30 2200.42  0. 1.0000     0. 
   0   4 -16  36772.10 3524.20  0. 1.0000     0. 
   0   4  16  33661.00 3258.85  0. 1.0000     0. 
   0  -4 -16  34124.80 2771.29  0. 1.0000     0. 
   0   4  16  28378.60 2751.57  0. 1.0000     0. 
   0  -4  17   2016.96 1231.06  0. 1.0000     0. 
   0  -4 -17   1498.25  572.41  0. 1.0000     0. 
   0   4 -17   1642.66  820.44  0. 1.0000     0. 
   0   4  17   1843.05  719.62  0. 1.0000     0. 
   0  -4 -17   2436.69  828.95  0. 1.0000     0. 
   0   4  17   1645.07  768.09  0. 1.0000     0. 
   0  -4  18    249.12 1004.54  0. 1.0000     0. 
   0  -4 -18    746.76  410.91  0. 1.0000     0. 
   0   4 -18   1736.84  896.69  0. 1.0000     0. 
   0   4  18    232.41  364.06  0. 1.0000     0. 
   0   4  18    457.08  286.44  0. 1.0000     0. 
   0  -4 -18    453.34  451.82  0. 1.0000     0. 
   0  -4  19    916.04  921.14  0. 1.0000     0. 
   0  -4 -19   3312.21  790.43  0. 1.0000     0. 
   0   4 -19   3937.84 1261.89  0. 1.0000     0. 
   0   4  19   2192.20  982.68  0. 1.0000     0. 
   0  -4 -19   2869.14  820.77  0. 1.0000     0. 
   0   4  19   1836.23  817.21  0. 1.0000     0. 
   0  -4  20   2279.90 1415.62  0. 1.0000     0. 
   0  -4 -20   2339.45  753.70  0. 1.0000     0. 
   0   4 -20   2595.40 1103.02  0. 1.0000     0. 
   0   4  20   2285.60  929.85  0. 1.0000     0. 
   0   4  20   1796.62  691.72  0. 1.0000     0. 
   0  -4 -20   2307.09  877.54  0. 1.0000     0. 
   0  -4  21  11961.20 3309.12  0. 1.0000     0. 
   0  -4 -21  16933.10 1944.96  0. 1.0000     0. 
   0   4 -21  19248.70 2982.48  0. 1.0000     0. 
   0   4  21  17836.90 2723.23  0. 1.0000     0. 
   0  -4 -21  17232.80 2223.56  0. 1.0000     0. 
   0   4  21  15659.20 2380.17  0. 1.0000     0. 
   0  -4  22  17442.50 4108.15  0. 1.0000     0. 
   0   4 -22  28938.10 3744.11  0. 1.0000     0. 
   0   4  22  23536.70 3246.63  0. 1.0000     0. 
   0  -4 -22  23953.90 2696.26  0. 1.0000     0. 
   0   4 -23  98379.80 7066.42  0. 1.0000     0. 
   0   4  23  86399.90 6368.08  0. 1.0000     0. 
   0  -4 -23  87704.41 5319.90  0. 1.0000     0. 
   0  -4  24   1171.94 1175.02  0. 1.0000     0. 
   0   4 -24    374.25  481.44  0. 1.0000     0. 
   0   4  24    671.22  967.39  0. 1.0000     0. 
   0  -4 -24    345.53  421.29  0. 1.0000     0. 
   0  -4  25  13801.80 4026.42  0. 1.0000     0. 
   0   4 -25  24659.80 3704.10  0. 1.0000     0. 
   0   4 -25  19341.30 1738.74  0. 1.0000     0. 
   0   4  25  20783.60 3217.46  0. 1.0000     0. 
   0   4  25  23372.10 1611.71  0. 1.0000     0. 
   0   4  25  23435.20 1770.57  0. 1.0000     0. 
   0   4 -25  20593.20 1693.41  0. 1.0000     0. 
   0  -4 -25  21531.20 2726.13  0. 1.0000     0. 
   0  -4  26  10465.90 3608.04  0. 1.0000     0. 
   0   4 -26  12294.80 1441.17  0. 1.0000     0. 
   0   4 -26  15112.80 1388.42  0. 1.0000     0. 
   0   4  26  16473.50 1368.42  0. 1.0000     0. 
   0  -4 -26  15542.70 1383.65  0. 1.0000     0. 
   0   4 -26  14192.30 1435.92  0. 1.0000     0. 
   0   4  26  17319.90 1545.37  0. 1.0000     0. 
   0   4 -27  41579.20 2689.58  0. 1.0000     0. 
   0   4  27  49909.00 2444.60  0. 1.0000     0. 
   0  -4 -27  46598.00 2434.21  0. 1.0000     0. 
   0   4 -27  50071.70 2597.76  0. 1.0000     0. 
   0   4 -27  48212.00 2691.62  0. 1.0000     0. 
   0   4  27  50262.30 2664.43  0. 1.0000     0. 
   0   4 -28  15496.90 1699.55  0. 1.0000     0. 
   0   4 -28  20794.30 1700.42  0. 1.0000     0. 
   0  -4 -28  20734.20 1623.67  0. 1.0000     0. 
   0   4 -28  20230.00 1779.98  0. 1.0000     0. 
   0   4  28  22291.50 1797.49  0. 1.0000     0. 
   0   4 -29  86313.20 3547.37  0. 1.0000     0. 
   0  -4 -29  85372.11 3362.59  0. 1.0000     0. 
   0   4  29  92321.10 3714.06  0. 1.0000     0. 
   0   4 -29  88222.00 3761.43  0. 1.0000     0. 
   0   4  30   1026.12  487.17  0. 1.0000     0. 
   0   4 -30    748.75  444.36  0. 1.0000     0. 
   0  -4 -30    782.11  397.21  0. 1.0000     0. 
   0   4 -30    757.56  396.43  0. 1.0000     0. 
   0   4 -30    889.27  461.56  0. 1.0000     0. 
   0   4  30   1161.01  446.61  0. 1.0000     0. 
   0   4  31  11022.20 1322.13  0. 1.0000     0. 
   0   4  31   7727.84 1063.22  0. 1.0000     0. 
   0   4 -31  10974.60 1255.14  0. 1.0000     0. 
   0  -4 -31  10723.50 1167.31  0. 1.0000     0. 
   0   4 -31  11967.20 1369.60  0. 1.0000     0. 
   0   4  31  11105.90 1260.30  0. 1.0000     0. 
   0   4  32   3986.04  780.28  0. 1.0000     0. 
   0   4 -32   2807.16  693.40  0. 1.0000     0. 
   0   4 -32   2123.88  564.97  0. 1.0000     0. 
   0   4  32   2679.99  645.35  0. 1.0000     0. 
   0   4 -32   4119.65  800.06  0. 1.0000     0. 
   0  -4 -32   3441.34  653.17  0. 1.0000     0. 
   0   4  32   4195.06  802.07  0. 1.0000     0. 
   0   4 -32   3391.00  792.65  0. 1.0000     0. 
   0   4  33    417.60  247.81  0. 1.0000     0. 
   0   4 -33   1223.29  497.26  0. 1.0000     0. 
   0   4  33    552.22  349.89  0. 1.0000     0. 
   0   4 -33    164.18  351.82  0. 1.0000     0. 
   0   4 -33    682.49  423.71  0. 1.0000     0. 
   0  -4 -33    587.05  325.43  0. 1.0000     0. 
   0   4 -33    803.77  448.06  0. 1.0000     0. 
   0   4  33    596.26  385.70  0. 1.0000     0. 
   0   4 -34    381.35  315.94  0. 1.0000     0. 
   0   4  34    701.26  378.50  0. 1.0000     0. 
   0   4 -34     97.47  444.52  0. 1.0000     0. 
   0   4  34    341.45  300.47  0. 1.0000     0. 
   0  -4 -34     98.30  223.64  0. 1.0000     0. 
   0   4 -34    196.71  252.54  0. 1.0000     0. 
   0   4 -34    697.20  531.57  0. 1.0000     0. 
   0   4 -34     97.15  310.24  0. 1.0000     0. 
   0   4  34    -47.48  270.77  0. 1.0000     0. 
   0   4 -35  37608.40 2274.20  0. 1.0000     0. 
   0   4  35  41863.00 2387.87  0. 1.0000     0. 
   0   4 -35  46352.60 2940.65  0. 1.0000     0. 
   0   4 -35  41705.00 2400.01  0. 1.0000     0. 
   0  -4 -35  40665.00 2259.27  0. 1.0000     0. 
   0   4  35  43496.61 2413.20  0. 1.0000     0. 
   0   4 -35  41568.00 2507.58  0. 1.0000     0. 
   0   4  36   9775.78 1129.40  0. 1.0000     0. 
   0   4 -36  11129.10 1195.87  0. 1.0000     0. 
   0  -4 -36  10710.20 1164.09  0. 1.0000     0. 
   0  -4 -36   9983.94 1105.32  0. 1.0000     0. 
   0   4 -36  13932.70 1589.36  0. 1.0000     0. 
   0   4 -36  11199.10 1209.04  0. 1.0000     0. 
   0   4  36  10196.10 1145.97  0. 1.0000     0. 
   0   4 -36   9700.23 1222.95  0. 1.0000     0. 
   0   4  37  11486.00 1205.86  0. 1.0000     0. 
   0   4 -37  11113.60 1140.23  0. 1.0000     0. 
   0  -4 -37  10635.70 1126.09  0. 1.0000     0. 
   0   4 -37  13042.00 1514.75  0. 1.0000     0. 
   0   4 -37  11538.00 1217.13  0. 1.0000     0. 
   0  -4 -37  11130.40 1116.58  0. 1.0000     0. 
   0   4  37  11475.60 1194.17  0. 1.0000     0. 
   0   4 -38   4967.03  745.45  0. 1.0000     0. 
   0  -4 -38   4632.30  735.08  0. 1.0000     0. 
   0   4  38   5236.27  811.73  0. 1.0000     0. 
   0   4 -38   5258.39  791.72  0. 1.0000     0. 
   0  -4 -38   6794.16  858.19  0. 1.0000     0. 
   0   4 -38   5098.86  934.18  0. 1.0000     0. 
   0   4  38   5742.80  832.69  0. 1.0000     0. 
   0   4  38   4121.51  607.46  0. 1.0000     0. 
   0   4  39    774.54  390.65  0. 1.0000     0. 
   0  -4 -39    374.32  250.48  0. 1.0000     0. 
   0   4 -39    327.97  203.92  0. 1.0000     0. 
   0   4 -39   1141.87  466.39  0. 1.0000     0. 
   0  -4 -39    450.72  226.72  0. 1.0000     0. 
   0   4 -39    799.89  330.21  0. 1.0000     0. 
   0   4  39    720.91  308.07  0. 1.0000     0. 
   0  -4 -40   1865.72  420.23  0. 1.0000     0. 
   0   4 -40   1702.88  414.67  0. 1.0000     0. 
   0   4  40   2286.79  477.47  0. 1.0000     0. 
   0   4 -40   1971.81  457.04  0. 1.0000     0. 
   0  -4 -40   1748.16  442.52  0. 1.0000     0. 
   0   4 -40   2462.18  645.71  0. 1.0000     0. 
   0   4  40   2562.00  521.76  0. 1.0000     0. 
   0  -4 -41    931.73  310.71  0. 1.0000     0. 
   0   4  41    993.66  334.61  0. 1.0000     0. 
   0   4 -41    869.95  300.14  0. 1.0000     0. 
   0   4 -41    667.21  240.31  0. 1.0000     0. 
   0  -4 -41    819.16  267.34  0. 1.0000     0. 
   0   4 -41    838.47  333.18  0. 1.0000     0. 
   0  -4  41   1014.29  377.92  0. 1.0000     0. 
   0   4  41   1205.17  325.15  0. 1.0000     0. 
   0  -4 -42   2452.19  402.73  0. 1.0000     0. 
   0   4  42   3091.94  509.55  0. 1.0000     0. 
   0   4 -42   2518.99  418.05  0. 1.0000     0. 
   0  -4  42   3072.49  577.84  0. 1.0000     0. 
   0   4 -42   2712.28  487.37  0. 1.0000     0. 
   0   4 -42   3466.61  602.77  0. 1.0000     0. 
   0  -4 -42   3117.96  472.03  0. 1.0000     0. 
   0   4  42   3588.08  535.24  0. 1.0000     0. 
   0   4  43     11.71  128.67  0. 1.0000     0. 
   0  -4 -43     17.50  104.30  0. 1.0000     0. 
   0  -4  43    108.20  191.90  0. 1.0000     0. 
   0   4 -43     71.24  118.93  0. 1.0000     0. 
   0   4  43     56.48  139.21  0. 1.0000     0. 
   0   4  44    705.07  231.80  0. 1.0000     0. 
   0  -4  44    380.04  215.90  0. 1.0000     0. 
   0   4  44    613.69  210.10  0. 1.0000     0. 
   0   5   0    232.45  492.30  0. 1.0000     0. 
   0   5   0    226.63  279.98  0. 1.0000     0. 
   0   5   0    214.63  228.73  0. 1.0000     0. 
   0  -5   0    151.78  169.42  0. 1.0000     0. 
   0   5   0    229.88  395.80  0. 1.0000     0. 
   0   5  -1  17273.30 1352.78  0. 1.0000     0. 
   0   5   1  20045.80 2360.21  0. 1.0000     0. 
   0   5   1  20576.10 1718.57  0. 1.0000     0. 
   0   5  -1  21553.60 1797.98  0. 1.0000     0. 
   0   5  -1  22218.00 2302.54  0. 1.0000     0. 
   0  -5   1  18335.70 1271.25  0. 1.0000     0. 
   0   5  -1  20751.80 1922.88  0. 1.0000     0. 
   0   5   1  20664.00 1847.24  0. 1.0000     0. 
   0  -5  -1  19276.40 1419.66  0. 1.0000     0. 
   0   5   2   3292.30  688.75  0. 1.0000     0. 
   0   5  -2   2839.23  902.19  0. 1.0000     0. 
   0   5  -2   3305.83  641.40  0. 1.0000     0. 
   0   5   2   3516.92 1061.16  0. 1.0000     0. 
   0   5  -2   3837.56  790.62  0. 1.0000     0. 
   0  -5   2   2286.44  628.51  0. 1.0000     0. 
   0  -5  -2   3028.06  768.77  0. 1.0000     0. 
   0   5   2   2896.63  701.75  0. 1.0000     0. 
   0  -5  -2   2891.07  596.73  0. 1.0000     0. 
   0   5  -2   3886.97  900.87  0. 1.0000     0. 
   0  -5   2   3083.73  495.77  0. 1.0000     0. 
   0   5  -3  47012.80 2710.97  0. 1.0000     0. 
   0   5  -3  39473.70 2279.05  0. 1.0000     0. 
   0   5   3  40826.70 2412.76  0. 1.0000     0. 
   0   5   3  43183.40 3448.55  0. 1.0000     0. 
   0   5  -3  44992.10 3275.83  0. 1.0000     0. 
   0  -5  -3  38020.70 2647.85  0. 1.0000     0. 
   0  -5   3  29762.80 2310.00  0. 1.0000     0. 
   0   5  -3  41452.70 2808.61  0. 1.0000     0. 
   0  -5  -3  40599.10 2216.41  0. 1.0000     0. 
   0   5   3  43557.30 2667.60  0. 1.0000     0. 
   0  -5   3  35850.90 1589.33  0. 1.0000     0. 
   0  -5  -4    616.35  344.64  0. 1.0000     0. 
   0  -5   4    562.52  464.77  0. 1.0000     0. 
   0   5  -4    460.45  289.42  0. 1.0000     0. 
   0   5   4    320.93  486.32  0. 1.0000     0. 
   0   5   4    471.23  327.03  0. 1.0000     0. 
   0   5  -4    733.10  387.93  0. 1.0000     0. 
   0   5  -4    532.38  470.94  0. 1.0000     0. 
   0   5   4    777.93  430.79  0. 1.0000     0. 
   0  -5  -4    509.72  259.64  0. 1.0000     0. 
   0   5   4    464.00  301.19  0. 1.0000     0. 
   0  -5  -5  68887.39 3425.12  0. 1.0000     0. 
   0  -5   5  66597.20 3938.56  0. 1.0000     0. 
   0   5   5  86971.30 3597.84  0. 1.0000     0. 
   0   5  -5  93432.61 4857.59  0. 1.0000     0. 
   0   5  -5  90033.11 3844.60  0. 1.0000     0. 
   0   5   5  92571.80 3971.31  0. 1.0000     0. 
   0  -5  -5  88219.50 3526.51  0. 1.0000     0. 
   0   5   5  86808.30 3876.30  0. 1.0000     0. 
   0  -5  -6  54733.80 2989.19  0. 1.0000     0. 
   0  -5   6  57175.40 3911.82  0. 1.0000     0. 
   0   5  -6  78895.39 3750.58  0. 1.0000     0. 
   0   5   6  75537.71 3354.19  0. 1.0000     0. 
   0   5  -6  81797.29 4562.48  0. 1.0000     0. 
   0   5   6  77743.30 3801.15  0. 1.0000     0. 
   0   5   6  68872.30 3468.55  0. 1.0000     0. 
   0  -5  -6  75365.40 3362.46  0. 1.0000     0. 
   0   5  -7  68592.01 3694.51  0. 1.0000     0. 
   0   5  -7  68391.00 4248.16  0. 1.0000     0. 
   0   5   7  64746.30 3134.03  0. 1.0000     0. 
   0   5   7  71496.20 3776.17  0. 1.0000     0. 
   0   5   7  61430.70 3347.68  0. 1.0000     0. 
   0  -5  -7  69391.91 3285.57  0. 1.0000     0. 
   0  -5   8   5681.34 1334.95  0. 1.0000     0. 
   0   5  -8   7566.98 1479.61  0. 1.0000     0. 
   0   5   8   8573.82 1132.41  0. 1.0000     0. 
   0   5  -8   7781.27 1308.50  0. 1.0000     0. 
   0   5   8  10189.50 1492.20  0. 1.0000     0. 
   0  -5  -8  10169.70 1290.52  0. 1.0000     0. 
   0   5   8   7816.16 1242.78  0. 1.0000     0. 
   0   5  -9  77130.89 4247.49  0. 1.0000     0. 
   0   5  -9  78716.99 4710.66  0. 1.0000     0. 
   0   5   9  74201.91 3438.61  0. 1.0000     0. 
   0   5   9  82238.50 4353.79  0. 1.0000     0. 
   0   5   9  74854.39 3878.73  0. 1.0000     0. 
   0  -5  -9  81591.70 3825.85  0. 1.0000     0. 
   0  -5  10   -268.00  411.10  0. 1.0000     0. 
   0   5  10    403.11  317.99  0. 1.0000     0. 
   0   5 -10   -193.63  367.55  0. 1.0000     0. 
   0  -5 -10    251.79  238.52  0. 1.0000     0. 
   0   5 -10    255.21  439.15  0. 1.0000     0. 
   0   5  10    345.99  463.10  0. 1.0000     0. 
   0   5  10     37.63  284.27  0. 1.0000     0. 
   0  -5 -10    480.69  473.19  0. 1.0000     0. 
   0  -5  11    526.09  595.66  0. 1.0000     0. 
   0   5  11    492.58  344.29  0. 1.0000     0. 
   0   5 -11    191.94  539.61  0. 1.0000     0. 
   0   5 -11    581.18  603.92  0. 1.0000     0. 
   0  -5 -11    464.54  307.22  0. 1.0000     0. 
   0   5  11    708.91  407.84  0. 1.0000     0. 
   0  -5 -11    592.00  490.89  0. 1.0000     0. 
   0   5  11    329.71  413.23  0. 1.0000     0. 
   0  -5  12  65460.20 5667.71  0. 1.0000     0. 
   0  -5 -12  75674.30 3123.87  0. 1.0000     0. 
   0   5  12  78504.51 3751.79  0. 1.0000     0. 
   0   5 -12  92759.09 5183.50  0. 1.0000     0. 
   0   5 -12  90673.40 5463.78  0. 1.0000     0. 
   0   5  12  90264.30 5033.75  0. 1.0000     0. 
   0   5  12  79622.21 4353.47  0. 1.0000     0. 
   0  -5 -12  88546.49 4312.75  0. 1.0000     0. 
   0   5  13  41723.30 2732.18  0. 1.0000     0. 
   0   5 -13  46680.61 4026.99  0. 1.0000     0. 
   0  -5 -13  44400.70 2428.46  0. 1.0000     0. 
   0   5 -13  47774.10 3842.13  0. 1.0000     0. 
   0   5  13  48372.80 3752.85  0. 1.0000     0. 
   0  -5 -13  47844.90 3228.97  0. 1.0000     0. 
   0   5  13  42277.70 3226.90  0. 1.0000     0. 
   0  -5  14   2424.49 1329.51  0. 1.0000     0. 
   0  -5 -14   2540.58  616.00  0. 1.0000     0. 
   0   5 -14   4149.10 1140.59  0. 1.0000     0. 
   0   5 -14   3253.51 1162.07  0. 1.0000     0. 
   0   5  14   2102.92  655.12  0. 1.0000     0. 
   0   5  14   3070.59 1075.93  0. 1.0000     0. 
   0  -5 -14   2719.51  821.79  0. 1.0000     0. 
   0   5  14   2405.65  781.27  0. 1.0000     0. 
   0  -5  15   1955.72 1299.00  0. 1.0000     0. 
   0  -5 -15   2071.46  530.25  0. 1.0000     0. 
   0   5 -15   2375.49 1032.82  0. 1.0000     0. 
   0   5 -15   2632.27 1011.86  0. 1.0000     0. 
   0   5  15   2631.86 1020.77  0. 1.0000     0. 
   0   5  15   1911.39  731.27  0. 1.0000     0. 
   0  -5 -15   2800.49  887.01  0. 1.0000     0. 
   0   5 -16  42180.70 3971.64  0. 1.0000     0. 
   0   5 -16  40027.70 4018.17  0. 1.0000     0. 
   0   5  16  40369.00 3746.30  0. 1.0000     0. 
   0  -5 -16  38905.80 3134.68  0. 1.0000     0. 
   0  -5  17  25138.80 4299.63  0. 1.0000     0. 
   0   5 -17  34200.20 3844.58  0. 1.0000     0. 
   0   5 -17  38312.70 3901.35  0. 1.0000     0. 
   0   5  17  34408.60 3584.45  0. 1.0000     0. 
   0  -5 -17  34958.30 3040.47  0. 1.0000     0. 
   0  -5  18   1044.61 1215.39  0. 1.0000     0. 
   0   5 -18   2263.88 1027.33  0. 1.0000     0. 
   0   5 -18   2857.82 1193.83  0. 1.0000     0. 
   0   5  18   1933.91  968.13  0. 1.0000     0. 
   0  -5 -18   1641.89  726.28  0. 1.0000     0. 
   0  -5  19  22936.80 4470.30  0. 1.0000     0. 
   0   5 -19  37574.60 4093.54  0. 1.0000     0. 
   0   5 -19  33772.20 4064.08  0. 1.0000     0. 
   0   5  19  29237.00 3450.35  0. 1.0000     0. 
   0  -5 -19  31897.10 3055.34  0. 1.0000     0. 
   0  -5  20    284.22 1160.94  0. 1.0000     0. 
   0   5 -20   -181.53  468.68  0. 1.0000     0. 
   0   5 -20   -621.32  672.38  0. 1.0000     0. 
   0   5  20    229.62  646.92  0. 1.0000     0. 
   0  -5 -20    369.69  504.05  0. 1.0000     0. 
   0  -5  21   8241.64 3032.62  0. 1.0000     0. 
   0   5 -21  15675.40 2884.69  0. 1.0000     0. 
   0   5 -21  14462.80 2686.30  0. 1.0000     0. 
   0   5  21  12134.80 2348.81  0. 1.0000     0. 
   0  -5 -21  13287.40 2060.33  0. 1.0000     0. 
   0  -5  22   6092.89 2812.48  0. 1.0000     0. 
   0   5 -22  11872.90 2536.02  0. 1.0000     0. 
   0   5 -22  12371.70 2554.28  0. 1.0000     0. 
   0   5  22   9911.65 2102.42  0. 1.0000     0. 
   0  -5 -22  13236.60 2124.40  0. 1.0000     0. 
   0  -5  23  16477.70 4252.90  0. 1.0000     0. 
   0   5 -23  27443.80 4046.55  0. 1.0000     0. 
   0   5 -23  30782.80 4124.13  0. 1.0000     0. 
   0   5  23  23923.40 3416.85  0. 1.0000     0. 
   0   5  23  26997.80 1726.76  0. 1.0000     0. 
   0  -5 -23  25118.30 2975.51  0. 1.0000     0. 
   0  -5  24  11021.70 3582.10  0. 1.0000     0. 
   0   5 -24  15499.70 1534.63  0. 1.0000     0. 
   0   5 -24  18819.40 3457.41  0. 1.0000     0. 
   0   5  24  16750.40 1380.54  0. 1.0000     0. 
   0   5 -24  15365.70 1400.68  0. 1.0000     0. 
   0   5 -24  17579.40 1568.35  0. 1.0000     0. 
   0   5  24  17258.60 1539.99  0. 1.0000     0. 
   0   5 -25  62068.90 3245.29  0. 1.0000     0. 
   0   5 -25  67153.41 2976.40  0. 1.0000     0. 
   0   5  25  72276.11 2935.10  0. 1.0000     0. 
   0  -5 -25  60762.40 2730.05  0. 1.0000     0. 
   0   5 -25  68089.89 3150.91  0. 1.0000     0. 
   0   5  25  70638.30 3205.16  0. 1.0000     0. 
   0   5 -26   -231.34  522.39  0. 1.0000     0. 
   0   5 -26    195.76  288.01  0. 1.0000     0. 
   0  -5 -26    503.75  337.05  0. 1.0000     0. 
   0   5  26    446.36  366.54  0. 1.0000     0. 
   0   5 -26    634.71  451.98  0. 1.0000     0. 
   0   5 -27   4989.87  934.58  0. 1.0000     0. 
   0   5 -27   6295.01  941.73  0. 1.0000     0. 
   0  -5 -27   6596.70  896.00  0. 1.0000     0. 
   0   5 -27   6170.27 1002.43  0. 1.0000     0. 
   0   5  27   6929.50 1023.62  0. 1.0000     0. 
   0   5  28   4485.95  806.59  0. 1.0000     0. 
   0   5 -28   2622.52  615.25  0. 1.0000     0. 
   0  -5 -28   4842.94  788.17  0. 1.0000     0. 
   0   5 -28   4655.67  813.51  0. 1.0000     0. 
   0   5 -28   3902.79  808.60  0. 1.0000     0. 
   0   5  28   4569.26  861.92  0. 1.0000     0. 
   0   5  29   3703.90  787.23  0. 1.0000     0. 
   0   5 -29   2673.15  695.35  0. 1.0000     0. 
   0   5  29   2161.22  577.49  0. 1.0000     0. 
   0  -5 -29   3746.50  711.70  0. 1.0000     0. 
   0   5 -29   3631.99  731.22  0. 1.0000     0. 
   0   5 -29   3668.59  821.11  0. 1.0000     0. 
   0   5  29   3494.67  722.47  0. 1.0000     0. 
   0   5  30  14187.70 1417.54  0. 1.0000     0. 
   0   5  30  11186.40 1290.66  0. 1.0000     0. 
   0   5 -30  13695.50 1408.77  0. 1.0000     0. 
   0  -5 -30  12310.70 1237.01  0. 1.0000     0. 
   0   5  30  13835.40 1453.28  0. 1.0000     0. 
   0   5 -30  12490.20 1428.17  0. 1.0000     0. 
   0   5  31    255.31  342.07  0. 1.0000     0. 
   0   5 -31   -117.37  364.66  0. 1.0000     0. 
   0   5  31    155.85  254.10  0. 1.0000     0. 
   0  -5 -31    111.01  276.52  0. 1.0000     0. 
   0   5 -31   -108.82  296.80  0. 1.0000     0. 
   0   5  31    345.93  296.04  0. 1.0000     0. 
   0   5 -31    -24.19  254.19  0. 1.0000     0. 
   0   5  32  13470.60 1371.73  0. 1.0000     0. 
   0   5  32  10303.90 1234.62  0. 1.0000     0. 
   0   5 -32  12227.90 1307.70  0. 1.0000     0. 
   0  -5 -32  13291.40 1285.02  0. 1.0000     0. 
   0   5 -32  16235.90 1818.66  0. 1.0000     0. 
   0   5 -32  12662.20 1437.88  0. 1.0000     0. 
   0   5  32  13890.60 1415.81  0. 1.0000     0. 
   0   5  33   2239.53  661.01  0. 1.0000     0. 
   0   5  33    365.65  412.75  0. 1.0000     0. 
   0   5 -33     94.24  592.84  0. 1.0000     0. 
   0  -5 -33   1052.18  403.83  0. 1.0000     0. 
   0   5 -33   1648.16  730.20  0. 1.0000     0. 
   0   5 -33    930.70  399.07  0. 1.0000     0. 
   0   5  33    781.25  372.68  0. 1.0000     0. 
   0   5 -33    621.20  345.84  0. 1.0000     0. 
   0   5  34   5420.42  855.88  0. 1.0000     0. 
   0   5 -34   1853.06  573.91  0. 1.0000     0. 
   0   5  34   4649.25  810.59  0. 1.0000     0. 
   0   5 -34   4910.89  853.56  0. 1.0000     0. 
   0   5 -34   5365.96 1060.36  0. 1.0000     0. 
   0  -5 -34   4756.97  768.55  0. 1.0000     0. 
   0   5  34   5601.47  895.03  0. 1.0000     0. 
   0   5  35   2438.47  590.71  0. 1.0000     0. 
   0   5  35   1909.09  494.22  0. 1.0000     0. 
   0   5 -35   2745.88  768.76  0. 1.0000     0. 
   0  -5 -35   3148.01  607.41  0. 1.0000     0. 
   0   5 -35   3170.80  671.78  0. 1.0000     0. 
   0   5  35   3063.51  656.94  0. 1.0000     0. 
   0   5  35   1825.41  505.80  0. 1.0000     0. 
   0   5  36   7024.66  932.40  0. 1.0000     0. 
   0   5  36   6445.92  855.95  0. 1.0000     0. 
   0   5 -36   8271.92 1254.31  0. 1.0000     0. 
   0  -5 -36   5855.41  803.46  0. 1.0000     0. 
   0   5 -36   6365.99  895.48  0. 1.0000     0. 
   0   5  36   5572.63  748.84  0. 1.0000     0. 
   0   5  36   6760.78  920.69  0. 1.0000     0. 
   0   5  37    422.77  314.08  0. 1.0000     0. 
   0   5  37   1147.87  327.89  0. 1.0000     0. 
   0   5 -37    403.62  281.09  0. 1.0000     0. 
   0   5 -37   1140.97  557.08  0. 1.0000     0. 
   0  -5 -37    127.76  166.43  0. 1.0000     0. 
   0   5  37    647.99  324.67  0. 1.0000     0. 
   0   5  37    749.95  378.02  0. 1.0000     0. 
   0   5  38   6963.83  844.78  0. 1.0000     0. 
   0   5  38   5452.78  699.88  0. 1.0000     0. 
   0   5 -38   6073.41  805.33  0. 1.0000     0. 
   0  -5 -38   6071.51  734.18  0. 1.0000     0. 
   0   5 -38   7240.96 1091.58  0. 1.0000     0. 
   0   5  38   7437.02  888.67  0. 1.0000     0. 
   0   5  38   6235.68  723.22  0. 1.0000     0. 
   0   5  39  19899.30 1378.03  0. 1.0000     0. 
   0   5 -39  23210.00 1812.83  0. 1.0000     0. 
   0  -5  39  18610.60 1580.00  0. 1.0000     0. 
   0  -5 -39  16850.00 1196.77  0. 1.0000     0. 
   0   5 -39  18619.60 1343.38  0. 1.0000     0. 
   0   5  39  14934.30 1080.76  0. 1.0000     0. 
   0   5  39  21755.80 1416.22  0. 1.0000     0. 
   0   5  40    385.77  238.03  0. 1.0000     0. 
   0  -5 -40    322.83  252.13  0. 1.0000     0. 
   0  -5  40    267.90  249.44  0. 1.0000     0. 
   0   5 -40     96.70  177.53  0. 1.0000     0. 
   0   5 -40    211.99  269.84  0. 1.0000     0. 
   0   5  40    350.44  262.16  0. 1.0000     0. 
   0   5  41  13094.30  987.29  0. 1.0000     0. 
   0  -5  41  14861.00 1228.74  0. 1.0000     0. 
   0   5 -41  11691.80  934.41  0. 1.0000     0. 
   0  -5 -41  11043.90  839.97  0. 1.0000     0. 
   0   5 -41  15494.20 1324.84  0. 1.0000     0. 
   0   5  41  15958.80 1087.85  0. 1.0000     0. 
   0   5  42   7766.95  704.68  0. 1.0000     0. 
   0   5 -42   6585.09  637.97  0. 1.0000     0. 
   0  -5  42   8171.54  836.84  0. 1.0000     0. 
   0   5 -42   9812.32  973.58  0. 1.0000     0. 
   0   5  42   9170.23  775.71  0. 1.0000     0. 
   0   5  43    474.01  190.15  0. 1.0000     0. 
   0   6   0 164024.02 5666.50  0. 1.0000     0. 
   0   6   0 159510.00 7442.70  0. 1.0000     0. 
   0  -6   0 139307.00 6292.10  0. 1.0000     0. 
   0  -6   0 141169.00 4305.51  0. 1.0000     0. 
   0   6   0 153543.00 5924.67  0. 1.0000     0. 
   0   6  -1   1071.49 1255.30  0. 1.0000     0. 
   0   6   1    961.42  530.03  0. 1.0000     0. 
   0   6  -1    480.83  451.40  0. 1.0000     0. 
   0   6   1    468.14  568.74  0. 1.0000     0. 
   0  -6  -1   1658.18  751.90  0. 1.0000     0. 
   0   6   1    920.55  886.38  0. 1.0000     0. 
   0   6  -1   1023.12  853.45  0. 1.0000     0. 
   0  -6  -1   1106.75  495.83  0. 1.0000     0. 
   0   6   2 171915.98 7761.19  0. 1.0000     0. 
   0   6  -2 168087.98 5919.39  0. 1.0000     0. 
   0   6   2 173629.00 5778.13  0. 1.0000     0. 
   0   6  -2 165278.00 7456.96  0. 1.0000     0. 
   0  -6  -2 144921.00 6116.54  0. 1.0000     0. 
   0   6   2 161103.00 5994.42  0. 1.0000     0. 
   0  -6  -2 159496.00 4900.29  0. 1.0000     0. 
   0   6  -2 161164.00 6293.08  0. 1.0000     0. 
   0   6  -3  71556.61 4872.46  0. 1.0000     0. 
   0   6   3  65765.80 4823.45  0. 1.0000     0. 
   0   6  -3  70076.41 3765.97  0. 1.0000     0. 
   0   6   3  71164.89 3612.48  0. 1.0000     0. 
   0  -6  -3  59659.70 3716.78  0. 1.0000     0. 
   0  -6  -3  70880.71 3270.05  0. 1.0000     0. 
   0   6   3  71829.01 3917.73  0. 1.0000     0. 
   0   6  -4 267469.03 9488.90  0. 1.0000     0. 
   0   6   4 244433.02 9739.06  0. 1.0000     0. 
   0   6   4 260837.02 7268.98  0. 1.0000     0. 
   0  -6  -4 265070.00 6898.38  0. 1.0000     0. 
   0   6   4 256437.00 7720.47  0. 1.0000     0. 
   0   6  -5   8154.14 1611.57  0. 1.0000     0. 
   0   6   5   8503.13 1260.38  0. 1.0000     0. 
   0   6  -5   6411.99 1082.38  0. 1.0000     0. 
   0   6   5   8341.95 1459.43  0. 1.0000     0. 
   0  -6  -5   9725.30 1314.79  0. 1.0000     0. 
   0   6   6  28865.30 2275.56  0. 1.0000     0. 
   0   6  -6  27615.10 2375.52  0. 1.0000     0. 
   0   6  -6  31096.80 3184.61  0. 1.0000     0. 
   0  -6  -6  31275.80 2327.86  0. 1.0000     0. 
   0   6   6  27572.00 2391.76  0. 1.0000     0. 
   0   6  -7 139416.00 6902.70  0. 1.0000     0. 
   0   6  -7 126418.01 5443.94  0. 1.0000     0. 
   0   6   7 129637.01 4990.00  0. 1.0000     0. 
   0   6   7 144295.00 5863.39  0. 1.0000     0. 
   0   6   7 126438.99 5314.54  0. 1.0000     0. 
   0  -6  -7 138978.02 5188.62  0. 1.0000     0. 
   0   6   8  16501.70 1737.54  0. 1.0000     0. 
   0   6  -8  17700.70 2467.58  0. 1.0000     0. 
   0   6  -8  16491.50 1974.41  0. 1.0000     0. 
   0   6   8  19186.30 2139.88  0. 1.0000     0. 
   0   6   8  17024.00 1938.92  0. 1.0000     0. 
   0  -6  -8  17643.30 1890.70  0. 1.0000     0. 
   0   6   9   3418.29  812.09  0. 1.0000     0. 
   0   6  -9   3394.91 1138.43  0. 1.0000     0. 
   0   6  -9   3675.31  999.32  0. 1.0000     0. 
   0   6   9   3859.10 1006.20  0. 1.0000     0. 
   0  -6  -9   4234.62 1009.78  0. 1.0000     0. 
   0   6   9   3452.52  903.26  0. 1.0000     0. 
   0   6 -10   6455.16 1578.90  0. 1.0000     0. 
   0   6  10   4849.85  961.39  0. 1.0000     0. 
   0   6 -10   5164.77 1241.75  0. 1.0000     0. 
   0   6  10   6114.66 1294.82  0. 1.0000     0. 
   0  -6 -10   6685.45 1216.42  0. 1.0000     0. 
   0   6  11  30314.90 2425.51  0. 1.0000     0. 
   0   6 -11  33350.40 3548.71  0. 1.0000     0. 
   0   6 -11  31778.50 3111.11  0. 1.0000     0. 
   0   6  11  36414.89 3263.51  0. 1.0000     0. 
   0  -6 -11  32919.40 2751.79  0. 1.0000     0. 
   0  -6  12   3690.84 1429.02  0. 1.0000     0. 
   0   6 -12   4470.54 1284.47  0. 1.0000     0. 
   0   6 -12   6035.32 1551.63  0. 1.0000     0. 
   0   6  12   4775.98 1272.72  0. 1.0000     0. 
   0  -6 -12   5542.54 1177.64  0. 1.0000     0. 
   0  -6  13  30322.90 4224.52  0. 1.0000     0. 
   0   6 -13  44697.00 4286.29  0. 1.0000     0. 
   0   6 -13  39243.00 3691.31  0. 1.0000     0. 
   0   6  13  41445.40 3723.65  0. 1.0000     0. 
   0  -6 -13  40764.90 3211.13  0. 1.0000     0. 
   0  -6  14  13553.60 3004.59  0. 1.0000     0. 
   0   6 -14  23294.20 2925.87  0. 1.0000     0. 
   0   6 -14  25002.70 3290.25  0. 1.0000     0. 
   0   6  14  22411.00 2789.43  0. 1.0000     0. 
   0  -6 -14  23186.70 2494.13  0. 1.0000     0. 
   0  -6  15   2909.26 1543.92  0. 1.0000     0. 
   0   6 -15   3741.48 1280.39  0. 1.0000     0. 
   0   6 -15   3034.39 1154.41  0. 1.0000     0. 
   0   6  15   3906.91 1239.37  0. 1.0000     0. 
   0  -6 -15   3466.05  996.40  0. 1.0000     0. 
   0  -6  16    658.93  871.92  0. 1.0000     0. 
   0   6 -16   2838.15 1298.76  0. 1.0000     0. 
   0   6 -16   2410.50 1020.87  0. 1.0000     0. 
   0   6  16   2875.98 1066.85  0. 1.0000     0. 
   0  -6 -16   2042.00  768.91  0. 1.0000     0. 
   0  -6  17  10482.80 2946.15  0. 1.0000     0. 
   0   6 -17  17442.20 2778.67  0. 1.0000     0. 
   0   6 -17  15513.30 2807.55  0. 1.0000     0. 
   0   6  17  16476.60 2545.52  0. 1.0000     0. 
   0  -6 -17  15647.80 2168.13  0. 1.0000     0. 
   0  -6  18   4941.03 2251.19  0. 1.0000     0. 
   0   6 -18   9670.48 2101.96  0. 1.0000     0. 
   0   6 -18   9330.15 2208.03  0. 1.0000     0. 
   0   6  18  10029.90 2099.53  0. 1.0000     0. 
   0  -6 -18   9206.69 1695.06  0. 1.0000     0. 
   0  -6  19    -96.21  605.66  0. 1.0000     0. 
   0   6 -19    463.37  753.07  0. 1.0000     0. 
   0   6 -19   1722.57 1013.00  0. 1.0000     0. 
   0   6  19    685.32  761.52  0. 1.0000     0. 
   0  -6 -19    702.98  559.99  0. 1.0000     0. 
   0  -6  20   7263.24 2912.34  0. 1.0000     0. 
   0   6 -20  10636.90 2361.32  0. 1.0000     0. 
   0   6 -20  11952.60 2683.46  0. 1.0000     0. 
   0   6  20  12230.50 2382.22  0. 1.0000     0. 
   0  -6 -20  12128.70 2028.71  0. 1.0000     0. 
   0  -6  21   -529.71  916.50  0. 1.0000     0. 
   0   6 -21     71.11  609.74  0. 1.0000     0. 
   0   6 -21   -330.84  676.71  0. 1.0000     0. 
   0   6  21    173.18  234.86  0. 1.0000     0. 
   0   6  21    197.95  350.39  0. 1.0000     0. 
   0  -6 -21    430.79  624.23  0. 1.0000     0. 
   0   6 -22  11570.90 1487.83  0. 1.0000     0. 
   0   6 -22  12700.00 2865.86  0. 1.0000     0. 
   0   6 -22  11446.20 1317.81  0. 1.0000     0. 
   0   6  22  10920.60 1593.29  0. 1.0000     0. 
   0  -6  22   6033.05 2642.67  0. 1.0000     0. 
   0   6  22  13599.50 1358.00  0. 1.0000     0. 
   0   6 -22  12089.00 1284.36  0. 1.0000     0. 
   0   6 -23   5300.18 1014.63  0. 1.0000     0. 
   0   6 -23   4408.84  856.66  0. 1.0000     0. 
   0   6  23   4513.91 1049.61  0. 1.0000     0. 
   0  -6  23   3127.48 1987.13  0. 1.0000     0. 
   0   6  23   5787.68  909.02  0. 1.0000     0. 
   0   6 -23   4672.67  848.09  0. 1.0000     0. 
   0   6 -24  17507.00 1696.95  0. 1.0000     0. 
   0   6 -24  22515.70 2032.35  0. 1.0000     0. 
   0   6  24  20561.20 2266.72  0. 1.0000     0. 
   0   6  24  22060.10 1762.37  0. 1.0000     0. 
   0   6 -24  19902.60 1734.95  0. 1.0000     0. 
   0   6  25   1265.70  518.85  0. 1.0000     0. 
   0   6 -25    396.37  269.02  0. 1.0000     0. 
   0   6 -25    978.32  498.64  0. 1.0000     0. 
   0   6 -25   1007.67  397.75  0. 1.0000     0. 
   0   6 -25   1106.02  435.84  0. 1.0000     0. 
   0   6  25    785.88  401.09  0. 1.0000     0. 
   0   6  26    168.63  219.02  0. 1.0000     0. 
   0   6 -26   -574.93  528.47  0. 1.0000     0. 
   0   6 -26    285.10  233.30  0. 1.0000     0. 
   0   6 -26    137.63  234.05  0. 1.0000     0. 
   0   6  26    294.30  288.76  0. 1.0000     0. 
   0   6  27  13758.10 1388.44  0. 1.0000     0. 
   0   6 -27  10349.30 1394.69  0. 1.0000     0. 
   0   6 -27  15190.30 1455.61  0. 1.0000     0. 
   0  -6 -27  12865.00 1252.10  0. 1.0000     0. 
   0   6  27  15371.80 1515.14  0. 1.0000     0. 
   0   6 -27  15009.70 1530.06  0. 1.0000     0. 
   0   6  28  19817.50 1667.69  0. 1.0000     0. 
   0   6 -28  15459.60 1709.96  0. 1.0000     0. 
   0   6  28  18199.60 1734.06  0. 1.0000     0. 
   0   6 -28  25809.70 2370.90  0. 1.0000     0. 
   0   6 -28  21669.10 1729.49  0. 1.0000     0. 
   0  -6 -28  19246.50 1537.59  0. 1.0000     0. 
   0   6  28  23509.10 1841.37  0. 1.0000     0. 
   0   6  29    187.58  287.11  0. 1.0000     0. 
   0   6  29   -204.03  252.48  0. 1.0000     0. 
   0   6 -29    319.98  381.14  0. 1.0000     0. 
   0   6 -29    508.09  467.20  0. 1.0000     0. 
   0   6 -29    215.87  219.32  0. 1.0000     0. 
   0  -6 -29    261.96  242.61  0. 1.0000     0. 
   0   6  29    145.86  334.18  0. 1.0000     0. 
   0   6  30   1217.94  468.12  0. 1.0000     0. 
   0   6 -30    651.39  484.50  0. 1.0000     0. 
   0   6  30    737.31  383.23  0. 1.0000     0. 
   0   6 -30   1348.94  448.60  0. 1.0000     0. 
   0   6 -30   2026.69  782.57  0. 1.0000     0. 
   0  -6 -30   1008.31  426.64  0. 1.0000     0. 
   0   6  30   1056.95  419.73  0. 1.0000     0. 
   0   6  30   1359.93  525.85  0. 1.0000     0. 
   0   6  31  23018.00 1767.40  0. 1.0000     0. 
   0   6  31  24482.60 1852.68  0. 1.0000     0. 
   0   6 -31  24727.20 1835.97  0. 1.0000     0. 
   0   6 -31  30129.30 2496.44  0. 1.0000     0. 
   0  -6 -31  22433.10 1608.47  0. 1.0000     0. 
   0   6  31  23504.30 1790.45  0. 1.0000     0. 
   0   6  31  25352.60 1893.30  0. 1.0000     0. 
   0   6  32   3242.02  700.95  0. 1.0000     0. 
   0   6  32   4110.37  807.58  0. 1.0000     0. 
   0   6 -32   4679.46 1027.02  0. 1.0000     0. 
   0  -6 -32   3427.20  663.99  0. 1.0000     0. 
   0   6 -32   3876.16  731.72  0. 1.0000     0. 
   0   6  32   3349.73  711.37  0. 1.0000     0. 
   0   6  32   4695.61  835.00  0. 1.0000     0. 
   0   6  33   6243.72  894.43  0. 1.0000     0. 
   0   6  33   7263.04 1027.32  0. 1.0000     0. 
   0  -6 -33   5714.21  788.74  0. 1.0000     0. 
   0   6 -33   6928.29  934.87  0. 1.0000     0. 
   0   6 -33   7781.47 1252.54  0. 1.0000     0. 
   0   6  33   8163.48 1041.69  0. 1.0000     0. 
   0   6  33   5968.87  831.05  0. 1.0000     0. 
   0   6  34   2740.11  608.71  0. 1.0000     0. 
   0   6  34   2127.26  545.69  0. 1.0000     0. 
   0  -6 -34   1944.85  470.63  0. 1.0000     0. 
   0   6 -34   2261.03  571.11  0. 1.0000     0. 
   0   6 -34   3065.98  826.76  0. 1.0000     0. 
   0   6  34   1775.55  419.25  0. 1.0000     0. 
   0   6  34   3609.40  723.89  0. 1.0000     0. 
   0   6  35  37305.90 2034.40  0. 1.0000     0. 
   0   6  35  37964.39 2095.04  0. 1.0000     0. 
   0   6 -35  36794.70 2086.53  0. 1.0000     0. 
   0  -6 -35  34234.50 1856.79  0. 1.0000     0. 
   0   6  35  38092.20 2014.44  0. 1.0000     0. 
   0   6  35  41555.90 2208.68  0. 1.0000     0. 
   0   6  36    -58.44  189.29  0. 1.0000     0. 
   0   6  36    571.17  297.17  0. 1.0000     0. 
   0   6 -36    462.77  334.56  0. 1.0000     0. 
   0   6 -36    150.55  316.92  0. 1.0000     0. 
   0  -6 -36    231.77  261.05  0. 1.0000     0. 
   0  -6  36    463.80  432.49  0. 1.0000     0. 
   0   6  36    483.75  346.13  0. 1.0000     0. 
   0   6  36     97.44  232.58  0. 1.0000     0. 
   0   6  37   3824.37  604.41  0. 1.0000     0. 
   0   6  37   4283.53  664.62  0. 1.0000     0. 
   0   6 -37   5314.18  930.82  0. 1.0000     0. 
   0   6 -37   4490.99  694.20  0. 1.0000     0. 
   0  -6  37   4365.22  809.97  0. 1.0000     0. 
   0  -6 -37   3539.84  557.97  0. 1.0000     0. 
   0   6  37   4291.29  641.84  0. 1.0000     0. 
   0   6  37   4314.60  673.49  0. 1.0000     0. 
   0   6  38    107.45  196.10  0. 1.0000     0. 
   0   6  38    227.53  211.89  0. 1.0000     0. 
   0   6 -38    156.71  305.75  0. 1.0000     0. 
   0   6 -38     61.09  168.07  0. 1.0000     0. 
   0  -6  38    618.77  350.96  0. 1.0000     0. 
   0   6  38      3.45  176.88  0. 1.0000     0. 
   0   6  38     43.34  143.03  0. 1.0000     0. 
   0   6  39   1670.91  360.35  0. 1.0000     0. 
   0   6  39   2270.26  419.86  0. 1.0000     0. 
   0  -6  39   2123.60  484.92  0. 1.0000     0. 
   0   6 -39   2881.95  649.42  0. 1.0000     0. 
   0   6  39   1794.26  354.25  0. 1.0000     0. 
   0   6  39   2830.81  514.13  0. 1.0000     0. 
   0   6  40     74.24  166.77  0. 1.0000     0. 
   0  -6  40    209.17  205.21  0. 1.0000     0. 
   0   6 -40   -236.67  234.12  0. 1.0000     0. 
   0   6  40    152.82  175.49  0. 1.0000     0. 
   0   6  41     -3.28  117.08  0. 1.0000     0. 
   0   6 -41     61.26  225.48  0. 1.0000     0. 
   0  -6  41     -0.17  149.46  0. 1.0000     0. 
   0   6  41    -37.32  144.92  0. 1.0000     0. 
   0   6  42     -2.64   95.83  0. 1.0000     0. 
   0   7   0    548.44  428.09  0. 1.0000     0. 
   0   7   0   -443.26  459.43  0. 1.0000     0. 
   0  -7   0    392.16  547.39  0. 1.0000     0. 
   0   7   0    159.53  251.23  0. 1.0000     0. 
   0   7   1    -80.04  392.66  0. 1.0000     0. 
   0   7  -1    369.92  567.22  0. 1.0000     0. 
   0   7   1    387.15  429.18  0. 1.0000     0. 
   0   7  -1    637.22  578.18  0. 1.0000     0. 
   0  -7   1   1050.87  842.06  0. 1.0000     0. 
   0   7   1    222.39  318.85  0. 1.0000     0. 
   0   7   2  56028.10 3592.75  0. 1.0000     0. 
   0   7   2  52389.30 4748.77  0. 1.0000     0. 
   0   7  -2  59331.70 5018.84  0. 1.0000     0. 
   0   7   2  51010.60 3703.08  0. 1.0000     0. 
   0   7  -3 107075.01 6644.01  0. 1.0000     0. 
   0   7   3  98998.49 4799.55  0. 1.0000     0. 
   0   7   3 102482.01 6740.75  0. 1.0000     0. 
   0   7   3  96780.99 5078.12  0. 1.0000     0. 
   0  -7  -3  93359.21 4138.58  0. 1.0000     0. 
   0   7   4  10742.40 1545.42  0. 1.0000     0. 
   0   7  -4  10745.50 2249.09  0. 1.0000     0. 
   0  -7  -4  10026.10 1382.32  0. 1.0000     0. 
   0   7  -5  73577.21 5496.67  0. 1.0000     0. 
   0   7   5  65703.30 3873.09  0. 1.0000     0. 
   0  -7  -5  65460.40 3611.58  0. 1.0000     0. 
   0   7  -6  46038.00 4342.20  0. 1.0000     0. 
   0   7   6  45447.30 3195.61  0. 1.0000     0. 
   0  -7  -6  46521.00 3130.58  0. 1.0000     0. 
   0   7   7  30549.80 2618.97  0. 1.0000     0. 
   0   7  -7  33883.80 3769.90  0. 1.0000     0. 
   0  -7  -7  31635.90 2642.82  0. 1.0000     0. 
   0   7   8  65389.10 3853.40  0. 1.0000     0. 
   0   7  -8  67093.90 5358.56  0. 1.0000     0. 
   0  -7  -8  73523.49 4156.94  0. 1.0000     0. 
   0   7  -9   2042.42 1128.38  0. 1.0000     0. 
   0   7   9   1937.05  674.97  0. 1.0000     0. 
   0  -7  -9   1884.46  707.59  0. 1.0000     0. 
   0   7 -10 140459.00 8058.24  0. 1.0000     0. 
   0  -7 -10 137594.98 6022.02  0. 1.0000     0. 
   0   7 -11   3206.05 1250.82  0. 1.0000     0. 
   0  -7 -11   2412.16  854.94  0. 1.0000     0. 
   0   7 -12  30489.30 3824.08  0. 1.0000     0. 
   0  -7 -12  30377.30 2918.13  0. 1.0000     0. 
   0   7 -13  52375.40 5106.14  0. 1.0000     0. 
   0   7 -13  44140.50 4151.18  0. 1.0000     0. 
   0  -7 -13  49749.20 3804.13  0. 1.0000     0. 
   0   7 -14  38556.10 4000.75  0. 1.0000     0. 
   0   7 -14  42777.10 4693.56  0. 1.0000     0. 
   0  -7 -14  41000.70 3546.70  0. 1.0000     0. 
   0   7 -15   6209.71 1604.42  0. 1.0000     0. 
   0   7 -15   7121.04 1980.80  0. 1.0000     0. 
   0  -7 -15   7632.39 1531.90  0. 1.0000     0. 
   0   7 -16  25184.00 3756.62  0. 1.0000     0. 
   0   7 -16  23647.90 3368.81  0. 1.0000     0. 
   0  -7 -16  23457.40 2764.60  0. 1.0000     0. 
   0   7 -17    124.17  540.66  0. 1.0000     0. 
   0   7 -17    212.03  471.19  0. 1.0000     0. 
   0  -7 -17    237.97  319.89  0. 1.0000     0. 
   0   7 -18  25348.40 3913.42  0. 1.0000     0. 
   0   7 -18  19991.00 3262.86  0. 1.0000     0. 
   0   7 -18  25199.80 2183.26  0. 1.0000     0. 
   0   7 -18  24936.50 2102.66  0. 1.0000     0. 
   0   7  18  24477.90 1785.03  0. 1.0000     0. 
   0  -7 -18  20847.70 2701.92  0. 1.0000     0. 
   0   7 -19  25430.80 2232.70  0. 1.0000     0. 
   0   7 -19  23126.80 3792.37  0. 1.0000     0. 
   0   7 -19  21436.20 3423.58  0. 1.0000     0. 
   0   7 -19  25231.00 2153.82  0. 1.0000     0. 
   0   7  19  22738.00 1717.71  0. 1.0000     0. 
   0   7  19  22203.90 1751.44  0. 1.0000     0. 
   0   7  20   8174.59 1356.61  0. 1.0000     0. 
   0   7 -20  13256.80 1625.24  0. 1.0000     0. 
   0   7 -20  13172.80 1593.85  0. 1.0000     0. 
   0   7  20  12344.30 1263.03  0. 1.0000     0. 
   0   7  20  11271.10 1265.75  0. 1.0000     0. 
   0   7  21   6649.43 1266.77  0. 1.0000     0. 
   0   7 -21   9133.41 1358.80  0. 1.0000     0. 
   0   7 -21   9951.87 1422.45  0. 1.0000     0. 
   0   7  21   8306.37 1059.21  0. 1.0000     0. 
   0   7  21   8811.10 1099.82  0. 1.0000     0. 
   0   7  22  39157.80 3115.63  0. 1.0000     0. 
   0   7 -22  35427.80 2396.03  0. 1.0000     0. 
   0   7 -22  53083.60 3278.00  0. 1.0000     0. 
   0   7 -22  59737.10 3438.31  0. 1.0000     0. 
   0   7  22  51523.00 2714.63  0. 1.0000     0. 
   0   7  22  50228.80 2618.03  0. 1.0000     0. 
   0   7  23  58689.60 3808.31  0. 1.0000     0. 
   0   7 -23  49169.89 2950.72  0. 1.0000     0. 
   0   7 -23  69951.71 3803.51  0. 1.0000     0. 
   0   7 -23  79698.30 4066.19  0. 1.0000     0. 
   0   7  23  71156.20 3172.93  0. 1.0000     0. 
   0   7  23  71272.30 3246.46  0. 1.0000     0. 
   0   7  24  19695.60 2224.11  0. 1.0000     0. 
   0   7 -24  25214.40 2269.33  0. 1.0000     0. 
   0   7 -24  16961.80 1721.53  0. 1.0000     0. 
   0   7 -24  30905.70 2544.92  0. 1.0000     0. 
   0   7  24  23369.00 1822.24  0. 1.0000     0. 
   0   7  24  24439.30 1860.93  0. 1.0000     0. 
   0   7 -25    400.35  351.33  0. 1.0000     0. 
   0   7 -25     27.17  330.24  0. 1.0000     0. 
   0   7  25    781.58  469.51  0. 1.0000     0. 
   0   7 -25   1214.13  622.41  0. 1.0000     0. 
   0   7  25    653.39  360.20  0. 1.0000     0. 
   0   7  25    952.11  506.92  0. 1.0000     0. 
   0   7 -26 109881.99 4791.46  0. 1.0000     0. 
   0   7  26 119454.99 4213.31  0. 1.0000     0. 
   0   7  26 115476.99 4177.92  0. 1.0000     0. 
   0   7  27  17613.90 1662.71  0. 1.0000     0. 
   0   7 -27  19392.60 1966.06  0. 1.0000     0. 
   0   7 -27  24790.90 2305.50  0. 1.0000     0. 
   0   7  27  20297.00 1707.86  0. 1.0000     0. 
   0   7  27  20249.90 1690.86  0. 1.0000     0. 
   0   7 -28   1495.53  515.18  0. 1.0000     0. 
   0   7 -28   2621.36  767.35  0. 1.0000     0. 
   0   7  28   4005.64  826.45  0. 1.0000     0. 
   0   7 -28   4762.28 1095.98  0. 1.0000     0. 
   0   7  28   4556.13  808.38  0. 1.0000     0. 
   0   7  28   4206.22  801.37  0. 1.0000     0. 
   0   7  29    -90.32  408.43  0. 1.0000     0. 
   0   7 -29     58.60  270.50  0. 1.0000     0. 
   0   7 -29    449.06  420.77  0. 1.0000     0. 
   0   7  29   -134.77  320.24  0. 1.0000     0. 
   0   7  29    355.96  383.84  0. 1.0000     0. 
   0   7  30   1303.20  474.11  0. 1.0000     0. 
   0   7 -30    219.29  339.98  0. 1.0000     0. 
   0   7 -30   2135.78  779.44  0. 1.0000     0. 
   0   7  30   1720.93  557.82  0. 1.0000     0. 
   0   7  30   1627.88  506.09  0. 1.0000     0. 
   0   7 -31   1731.97  530.45  0. 1.0000     0. 
   0   7  31   5010.88  839.58  0. 1.0000     0. 
   0   7 -31   4244.53  955.32  0. 1.0000     0. 
   0   7  31   4822.85  804.12  0. 1.0000     0. 
   0   7  31   4791.17  757.33  0. 1.0000     0. 
   0   7  32   6442.66  959.36  0. 1.0000     0. 
   0   7 -32   7009.31 1192.58  0. 1.0000     0. 
   0   7  32   7240.90  942.30  0. 1.0000     0. 
   0   7  32   6437.71  883.64  0. 1.0000     0. 
   0   7  33  25881.90 1658.91  0. 1.0000     0. 
   0   7  33  30936.00 1946.58  0. 1.0000     0. 
   0  -7  33  27763.30 2004.32  0. 1.0000     0. 
   0   7 -33  35562.80 2535.73  0. 1.0000     0. 
   0   7  33  31659.60 1920.46  0. 1.0000     0. 
   0   7  33  29760.10 1821.50  0. 1.0000     0. 
   0   7  34   2905.08  542.90  0. 1.0000     0. 
   0   7  34   2943.65  585.17  0. 1.0000     0. 
   0  -7  34   3165.45  697.08  0. 1.0000     0. 
   0   7 -34   4717.33  954.09  0. 1.0000     0. 
   0   7  34   3824.95  671.67  0. 1.0000     0. 
   0   7  34   3952.31  653.87  0. 1.0000     0. 
   0   7  35   1447.10  383.81  0. 1.0000     0. 
   0   7  35   1594.63  462.06  0. 1.0000     0. 
   0   7 -35   2462.72  682.60  0. 1.0000     0. 
   0   7  35   1906.95  456.10  0. 1.0000     0. 
   0   7  35   1554.09  458.87  0. 1.0000     0. 
   0   7  36   2147.67  426.05  0. 1.0000     0. 
   0   7  36   2584.97  514.66  0. 1.0000     0. 
   0   7 -36   2930.89  722.68  0. 1.0000     0. 
   0   7  36   2484.79  481.64  0. 1.0000     0. 
   0   7  36   2484.29  503.30  0. 1.0000     0. 
   0   7  37    681.76  278.19  0. 1.0000     0. 
   0   7 -37    715.99  347.06  0. 1.0000     0. 
   0   7  37    939.53  305.02  0. 1.0000     0. 
   0   7  37    782.93  311.71  0. 1.0000     0. 
   0   7  38   6690.00  687.77  0. 1.0000     0. 
   0   7 -38   8327.80 1052.34  0. 1.0000     0. 
   0   7  38   5745.95  611.17  0. 1.0000     0. 
   0   7  38   7459.74  767.47  0. 1.0000     0. 
   0   7  39     66.30  130.52  0. 1.0000     0. 
   0   7 -39    178.43  207.61  0. 1.0000     0. 
   0   7  39    382.23  181.24  0. 1.0000     0. 
   0   7  39     73.01  139.88  0. 1.0000     0. 
   0   7 -40    120.06  202.63  0. 1.0000     0. 
   0   8   0  17511.70 3081.01  0. 1.0000     0. 
   0   8   1   2201.20 1043.37  0. 1.0000     0. 
   0   8  -1   3210.82 1607.21  0. 1.0000     0. 
   0   8   2  26309.10 3751.46  0. 1.0000     0. 
   0   8  -2  30210.10 3965.40  0. 1.0000     0. 
   0   8   2  31171.90 2965.40  0. 1.0000     0. 
   0   8  -3  10626.30 2374.90  0. 1.0000     0. 
   0   8   3   9189.17 1618.45  0. 1.0000     0. 
   0   8  -4  28215.30 3850.16  0. 1.0000     0. 
   0   8   4  27162.70 2721.46  0. 1.0000     0. 
   0   8   5   3360.18  966.99  0. 1.0000     0. 
   0   8  -5   4749.98 1718.30  0. 1.0000     0. 
   0   8   6 113596.01 5654.79  0. 1.0000     0. 
   0   8  -6 120308.99 7992.66  0. 1.0000     0. 
   0   8  -7  42726.80 4767.76  0. 1.0000     0. 
   0   8  -8  26573.40 3772.62  0. 1.0000     0. 
   0  -8  -8  21804.70 2424.16  0. 1.0000     0. 
   0   8  -9   5325.47 1770.38  0. 1.0000     0. 
   0  -8  -9   4651.53 1128.94  0. 1.0000     0. 
   0   8 -10    430.80  640.65  0. 1.0000     0. 
   0  -8 -10    242.11  357.29  0. 1.0000     0. 
   0   8 -11   8989.88 2281.06  0. 1.0000     0. 
   0  -8 -11   9644.71 1719.99  0. 1.0000     0. 
   0   8 -12    284.10  444.85  0. 1.0000     0. 
   0  -8 -12    816.48  549.78  0. 1.0000     0. 
   0   8 -13  15570.60 3024.68  0. 1.0000     0. 
   0   8 -13  18101.90 1916.63  0. 1.0000     0. 
   0  -8 -13  16382.20 2306.06  0. 1.0000     0. 
   0   8  13  18591.30 1531.16  0. 1.0000     0. 
   0   8 -14  36452.10 4776.59  0. 1.0000     0. 
   0   8 -14  39635.90 2801.11  0. 1.0000     0. 
   0   8  14  37809.30 2240.83  0. 1.0000     0. 
   0  -8 -14  33416.20 3365.56  0. 1.0000     0. 
   0   8 -15  10712.90 2733.49  0. 1.0000     0. 
   0   8 -15  13713.50 1678.53  0. 1.0000     0. 
   0   8 -15   9928.11 1331.69  0. 1.0000     0. 
   0   8  15  10633.60 1201.34  0. 1.0000     0. 
   0  -8 -15  10843.40 1971.52  0. 1.0000     0. 
   0   8 -16  60650.90 3562.15  0. 1.0000     0. 
   0   8 -16  53506.40 3134.12  0. 1.0000     0. 
   0   8  16  56976.60 2813.16  0. 1.0000     0. 
   0   8 -17  15897.60 1831.80  0. 1.0000     0. 
   0   8 -17  12748.80 1569.03  0. 1.0000     0. 
   0   8  17  14605.40 1427.00  0. 1.0000     0. 
   0   8 -18   6143.52 1216.98  0. 1.0000     0. 
   0   8  18   3905.27  782.52  0. 1.0000     0. 
   0   8 -18   5414.94 1089.88  0. 1.0000     0. 
   0   8  18   5930.42  927.53  0. 1.0000     0. 
   0   8  19   6209.27  986.90  0. 1.0000     0. 
   0   8 -19   8466.96 1365.77  0. 1.0000     0. 
   0   8 -19   9072.28 1391.98  0. 1.0000     0. 
   0   8  19   8070.80 1073.67  0. 1.0000     0. 
   0   8  19   7497.24 1000.23  0. 1.0000     0. 
   0   8  20   5576.41  990.42  0. 1.0000     0. 
   0   8 -20   9284.63 1485.41  0. 1.0000     0. 
   0   8 -20   9328.81 1399.92  0. 1.0000     0. 
   0   8  20   7865.26 1072.60  0. 1.0000     0. 
   0   8  20   7064.87  965.45  0. 1.0000     0. 
   0   8 -21  25272.90 2374.97  0. 1.0000     0. 
   0   8  21  21460.90 1826.08  0. 1.0000     0. 
   0   8 -21  25114.90 2251.54  0. 1.0000     0. 
   0   8  21  24369.70 1821.41  0. 1.0000     0. 
   0   8  21  25849.00 1926.78  0. 1.0000     0. 
   0   8  22 105678.01 4148.14  0. 1.0000     0. 
   0   8 -22 119627.99 5216.50  0. 1.0000     0. 
   0   8 -22 121263.99 5088.21  0. 1.0000     0. 
   0   8  22 119530.00 4262.22  0. 1.0000     0. 
   0   8  22 110428.01 3998.53  0. 1.0000     0. 
   0   8 -23  12268.00 1666.00  0. 1.0000     0. 
   0   8  23  10335.60 1278.27  0. 1.0000     0. 
   0   8 -23  12415.20 1658.72  0. 1.0000     0. 
   0   8  23  11380.50 1256.75  0. 1.0000     0. 
   0   8  23  13542.30 1389.93  0. 1.0000     0. 
   0   8 -24    694.94  509.76  0. 1.0000     0. 
   0   8  24   1519.58  532.90  0. 1.0000     0. 
   0   8 -24    780.94  498.07  0. 1.0000     0. 
   0   8  24   1603.33  521.35  0. 1.0000     0. 
   0   8  24   1120.16  460.21  0. 1.0000     0. 
   0   8 -25   1976.09  770.16  0. 1.0000     0. 
   0   8  25   1247.59  470.23  0. 1.0000     0. 
   0   8 -25   2118.16  764.76  0. 1.0000     0. 
   0   8  25   1933.10  559.14  0. 1.0000     0. 
   0   8  25   1739.26  556.57  0. 1.0000     0. 
   0   8 -26   3633.49  964.88  0. 1.0000     0. 
   0   8  26   2004.17  627.28  0. 1.0000     0. 
   0   8 -26   2825.98  823.05  0. 1.0000     0. 
   0   8  26   2555.04  647.87  0. 1.0000     0. 
   0   8  26   2882.09  661.35  0. 1.0000     0. 
   0   8  27   9178.26 1237.96  0. 1.0000     0. 
   0   8 -27  11347.50 1565.20  0. 1.0000     0. 
   0   8 -27  13312.70 1668.60  0. 1.0000     0. 
   0   8  27  10984.00 1221.02  0. 1.0000     0. 
   0   8  27  12079.80 1307.27  0. 1.0000     0. 
   0   8 -28     32.82  397.54  0. 1.0000     0. 
   0   8 -28    583.82  494.25  0. 1.0000     0. 
   0   8  28    478.82  305.47  0. 1.0000     0. 
   0   8 -28    841.17  516.90  0. 1.0000     0. 
   0   8  28    995.97  476.75  0. 1.0000     0. 
   0   8  28    677.24  411.68  0. 1.0000     0. 
   0   8  29  10293.60 1176.60  0. 1.0000     0. 
   0   8 -29   9781.16 1383.30  0. 1.0000     0. 
   0   8 -29  12253.80 1592.55  0. 1.0000     0. 
   0   8  29   9980.48 1125.66  0. 1.0000     0. 
   0   8  29   9030.73 1061.68  0. 1.0000     0. 
   0   8  30    745.66  426.52  0. 1.0000     0. 
   0   8 -30    648.15  485.47  0. 1.0000     0. 
   0   8  30    713.25  355.27  0. 1.0000     0. 
   0   8  30    309.30  258.14  0. 1.0000     0. 
   0   8  31   2163.26  555.65  0. 1.0000     0. 
   0   8 -31   3584.32  902.97  0. 1.0000     0. 
   0   8  31   2658.00  588.27  0. 1.0000     0. 
   0   8  31   2351.58  559.12  0. 1.0000     0. 
   0   8  32  10850.40 1130.48  0. 1.0000     0. 
   0   8 -32  14056.10 1606.45  0. 1.0000     0. 
   0   8  32  10218.90 1063.91  0. 1.0000     0. 
   0   8  32  11572.00 1097.16  0. 1.0000     0. 
   0   8  33    -61.84  238.86  0. 1.0000     0. 
   0   8 -33    158.93  325.30  0. 1.0000     0. 
   0   8  33    -95.22  198.77  0. 1.0000     0. 
   0   8  33    474.75  284.04  0. 1.0000     0. 
   0   8  34    326.37  349.14  0. 1.0000     0. 
   0   8 -34   -105.48  341.40  0. 1.0000     0. 
   0   8  34     21.65  173.92  0. 1.0000     0. 
   0   8  34    547.70  314.54  0. 1.0000     0. 
   0   8  35   7071.40  804.44  0. 1.0000     0. 
   0   8 -35   8009.00 1075.05  0. 1.0000     0. 
   0   8  35   6070.50  677.34  0. 1.0000     0. 
   0   8  35   6917.85  776.90  0. 1.0000     0. 
   0   8  36    -76.07  159.09  0. 1.0000     0. 
   0   8  36    -49.09  150.12  0. 1.0000     0. 
   0   8 -37    575.51  367.46  0. 1.0000     0. 
   0   8  37    410.37  227.60  0. 1.0000     0. 
   0   8 -37     86.72  254.51  0. 1.0000     0. 
   0   8  37      0.39  115.58  0. 1.0000     0. 
   0   8 -38   1386.33  409.16  0. 1.0000     0. 
   0   8  38   1044.79  248.63  0. 1.0000     0. 
   0   8 -38   1944.95  504.29  0. 1.0000     0. 
   0   9   0    121.98  391.56  0. 1.0000     0. 
   0   9   1    306.04  618.78  0. 1.0000     0. 
   0   9  -1    -79.23  624.03  0. 1.0000     0. 
   0   9  -2    365.23  842.41  0. 1.0000     0. 
   0   9  -3    875.20 1025.09  0. 1.0000     0. 
   0   9  -4  47679.30 5650.71  0. 1.0000     0. 
   0   9  -4  53699.40 3423.25  0. 1.0000     0. 
   0   9  -5  31981.80 4588.91  0. 1.0000     0. 
   0   9  -5  31814.00 2641.97  0. 1.0000     0. 
   0   9   5  33211.40 2020.29  0. 1.0000     0. 
   0   9  -6   -109.91  285.54  0. 1.0000     0. 
   0   9  -6    -54.84  402.70  0. 1.0000     0. 
   0   9  -7  16198.30 3293.34  0. 1.0000     0. 
   0   9  -7  15245.30 1821.80  0. 1.0000     0. 
   0   9  -7  14580.40 1632.33  0. 1.0000     0. 
   0   9   7  16314.20 1409.97  0. 1.0000     0. 
   0   9  -8   1028.41  759.48  0. 1.0000     0. 
   0   9  -8   2190.24  837.68  0. 1.0000     0. 
   0   9  -8   1635.09  585.74  0. 1.0000     0. 
   0   9   8   1217.25  450.59  0. 1.0000     0. 
   0   9  -9  11830.00 1666.02  0. 1.0000     0. 
   0   9  -9   9729.37 2555.70  0. 1.0000     0. 
   0   9  -9  11911.90 1566.38  0. 1.0000     0. 
   0   9   9  12768.60 1285.73  0. 1.0000     0. 
   0   9 -10  92873.01 4581.51  0. 1.0000     0. 
   0   9 -10  89645.60 4254.46  0. 1.0000     0. 
   0   9  10  90182.01 3531.18  0. 1.0000     0. 
   0   9 -11   8459.01 1432.97  0. 1.0000     0. 
   0   9  11   6289.25  964.59  0. 1.0000     0. 
   0   9 -11   8151.72 1311.81  0. 1.0000     0. 
   0   9  11   7888.48 1075.51  0. 1.0000     0. 
   0   9 -12  16839.80 1982.63  0. 1.0000     0. 
   0   9  12  15076.80 1447.54  0. 1.0000     0. 
   0   9 -12  16522.80 1855.93  0. 1.0000     0. 
   0   9  12  16607.30 1488.35  0. 1.0000     0. 
   0   9  13  22419.60 1786.42  0. 1.0000     0. 
   0   9 -13  26024.40 2465.89  0. 1.0000     0. 
   0   9 -13  23685.00 2196.98  0. 1.0000     0. 
   0   9  13  23736.60 1812.21  0. 1.0000     0. 
   0   9  14    157.68  210.20  0. 1.0000     0. 
   0   9 -14    533.97  578.35  0. 1.0000     0. 
   0   9 -14    218.30  304.97  0. 1.0000     0. 
   0   9  14    391.05  347.42  0. 1.0000     0. 
   0   9 -15   4320.54 1184.44  0. 1.0000     0. 
   0   9  15   3162.63  752.60  0. 1.0000     0. 
   0   9 -15   3629.09 1005.19  0. 1.0000     0. 
   0   9  15   4496.69  863.53  0. 1.0000     0. 
   0   9  16  92751.29 3815.64  0. 1.0000     0. 
   0   9 -16 105637.00 5042.06  0. 1.0000     0. 
   0   9 -16 102254.99 4788.29  0. 1.0000     0. 
   0   9  16 100967.99 3912.09  0. 1.0000     0. 
   0   9 -17  25784.50 2423.50  0. 1.0000     0. 
   0   9  17  24174.80 1905.29  0. 1.0000     0. 
   0   9 -17  26865.00 2555.04  0. 1.0000     0. 
   0   9 -17  23573.00 2139.04  0. 1.0000     0. 
   0   9  17  27440.10 1986.38  0. 1.0000     0. 
   0   9 -18  19948.90 2148.93  0. 1.0000     0. 
   0   9  18  19608.30 1722.18  0. 1.0000     0. 
   0   9 -18  22188.70 2371.39  0. 1.0000     0. 
   0   9 -18  17607.50 1909.06  0. 1.0000     0. 
   0   9  18  20201.50 1711.04  0. 1.0000     0. 
   0   9 -19  10441.20 1651.77  0. 1.0000     0. 
   0   9  19  10932.10 1296.01  0. 1.0000     0. 
   0   9 -19  10361.60 1480.09  0. 1.0000     0. 
   0   9  19  11046.70 1287.45  0. 1.0000     0. 
   0   9  20  28231.00 2096.04  0. 1.0000     0. 
   0   9 -20  32242.20 2794.14  0. 1.0000     0. 
   0   9 -20  28612.50 2397.27  0. 1.0000     0. 
   0   9  20  30955.60 2105.52  0. 1.0000     0. 
   0   9 -21   2920.23  956.46  0. 1.0000     0. 
   0   9  21   2642.90  627.56  0. 1.0000     0. 
   0   9 -21   2762.62  762.23  0. 1.0000     0. 
   0   9  21   2727.51  683.85  0. 1.0000     0. 
   0   9  22   1891.56  604.74  0. 1.0000     0. 
   0   9 -22   3124.82 1004.50  0. 1.0000     0. 
   0   9 -22   1846.73  674.59  0. 1.0000     0. 
   0   9  22   1460.09  542.02  0. 1.0000     0. 
   0   9  23    383.60  341.46  0. 1.0000     0. 
   0   9 -23    463.70  558.80  0. 1.0000     0. 
   0   9 -23   1156.03  460.07  0. 1.0000     0. 
   0   9  23    892.57  443.51  0. 1.0000     0. 
   0   9  23    360.95  238.44  0. 1.0000     0. 
   0   9 -24    615.00  748.65  0. 1.0000     0. 
   0   9  24    -16.68  311.28  0. 1.0000     0. 
   0   9 -24     46.84  355.63  0. 1.0000     0. 
   0   9  24     37.54  169.14  0. 1.0000     0. 
   0   9  24     21.36  243.55  0. 1.0000     0. 
   0   9  25   4620.11  842.38  0. 1.0000     0. 
   0   9 -25   4878.09 1101.08  0. 1.0000     0. 
   0   9 -25   3761.05  931.15  0. 1.0000     0. 
   0   9  25   3532.28  678.46  0. 1.0000     0. 
   0   9  25   4896.31  833.62  0. 1.0000     0. 
   0   9 -26   3416.93  916.94  0. 1.0000     0. 
   0   9  26   2775.83  725.00  0. 1.0000     0. 
   0   9 -26   3659.19  914.59  0. 1.0000     0. 
   0   9  26   2817.23  603.85  0. 1.0000     0. 
   0   9  26   3197.64  722.14  0. 1.0000     0. 
   0   9 -27  30749.30 2549.01  0. 1.0000     0. 
   0   9  27  34161.20 2163.43  0. 1.0000     0. 
   0   9 -27  33457.60 2554.27  0. 1.0000     0. 
   0   9  27  34893.70 2085.38  0. 1.0000     0. 
   0   9  27  28547.90 1827.39  0. 1.0000     0. 
   0   9 -28  11144.90 1488.53  0. 1.0000     0. 
   0   9  28  12338.60 1273.55  0. 1.0000     0. 
   0   9 -28  14458.60 1677.35  0. 1.0000     0. 
   0   9  28  11574.60 1121.51  0. 1.0000     0. 
   0   9  28  12072.90 1242.03  0. 1.0000     0. 
   0   9  29  24849.40 1719.19  0. 1.0000     0. 
   0   9 -29  20401.60 1978.25  0. 1.0000     0. 
   0   9 -29  27642.30 2252.76  0. 1.0000     0. 
   0   9  29  22084.70 1528.43  0. 1.0000     0. 
   0   9  29  23307.30 1634.41  0. 1.0000     0. 
   0   9 -30   5503.45 1034.88  0. 1.0000     0. 
   0   9 -30   4284.41  876.38  0. 1.0000     0. 
   0   9  30   5590.54  823.73  0. 1.0000     0. 
   0   9 -30   5323.80  993.46  0. 1.0000     0. 
   0   9  30   4404.47  694.83  0. 1.0000     0. 
   0   9 -31   4970.05  968.14  0. 1.0000     0. 
   0   9  31   4861.01  763.06  0. 1.0000     0. 
   0   9 -31   5090.90  928.43  0. 1.0000     0. 
   0   9  31   3494.83  575.03  0. 1.0000     0. 
   0   9 -32  26310.00 2060.46  0. 1.0000     0. 
   0   9  32  23527.30 1516.11  0. 1.0000     0. 
   0   9 -32  25978.60 2010.03  0. 1.0000     0. 
   0   9  32  24664.80 1490.62  0. 1.0000     0. 
   0   9 -33   2786.96  690.60  0. 1.0000     0. 
   0   9  33   1880.82  411.21  0. 1.0000     0. 
   0   9 -33   1910.35  585.55  0. 1.0000     0. 
   0   9  33   1691.53  393.90  0. 1.0000     0. 
   0   9 -34   6771.64  956.17  0. 1.0000     0. 
   0   9  34   5931.71  691.22  0. 1.0000     0. 
   0   9 -34   6649.39  966.02  0. 1.0000     0. 
   0   9  34   4578.62  590.23  0. 1.0000     0. 
   0   9 -35    432.13  274.05  0. 1.0000     0. 
   0   9  35    552.41  299.46  0. 1.0000     0. 
   0   9 -35    -14.10  323.83  0. 1.0000     0. 
   0   9  35    102.21  126.64  0. 1.0000     0. 
   0   9 -36   7443.74  876.23  0. 1.0000     0. 
   0   9  36   6832.22  638.27  0. 1.0000     0. 
   0   9 -36   7555.02  910.88  0. 1.0000     0. 
   0   9  36   6167.50  570.12  0. 1.0000     0. 
   0  10   0  27126.90 2560.33  0. 1.0000     0. 
   0  10   0  23774.50 2240.05  0. 1.0000     0. 
   0  10   0  26049.50 1807.30  0. 1.0000     0. 
   0  10  -1   3732.17 1232.08  0. 1.0000     0. 
   0  10   1   1505.29  656.60  0. 1.0000     0. 
   0  10  -1   2833.87  899.31  0. 1.0000     0. 
   0  10   1   2181.06  873.97  0. 1.0000     0. 
   0  10  -1   2390.16  683.47  0. 1.0000     0. 
   0  10   1   2126.45  673.91  0. 1.0000     0. 
   0  10  -2  22432.80 2354.20  0. 1.0000     0. 
   0  10   2  20498.90 2243.51  0. 1.0000     0. 
   0  10  -2  20554.00 2071.56  0. 1.0000     0. 
   0  10   2  24055.40 1748.52  0. 1.0000     0. 
   0  10  -2  22142.10 1624.01  0. 1.0000     0. 
   0  10  -3    688.28  536.49  0. 1.0000     0. 
   0  10   3    677.83  705.63  0. 1.0000     0. 
   0  10  -3    852.57  405.90  0. 1.0000     0. 
   0  10   3   1144.45  504.89  0. 1.0000     0. 
   0  10  -3    712.15  318.04  0. 1.0000     0. 
   0  10   4   5173.72 1183.62  0. 1.0000     0. 
   0  10  -4   6476.83 1269.69  0. 1.0000     0. 
   0  10  -4   6573.36 1204.26  0. 1.0000     0. 
   0  10  -4   5706.78  830.15  0. 1.0000     0. 
   0  10   4   6139.91  900.08  0. 1.0000     0. 
   0  10  -5   1147.09  689.89  0. 1.0000     0. 
   0  10   5    652.05  659.49  0. 1.0000     0. 
   0  10  -5    943.60  609.23  0. 1.0000     0. 
   0  10   5    964.28  439.47  0. 1.0000     0. 
   0  10  -5    567.26  284.94  0. 1.0000     0. 
   0  10   6   5234.01 1187.60  0. 1.0000     0. 
   0  10  -6   8846.68 1598.99  0. 1.0000     0. 
   0  10  -6   6793.36 1278.71  0. 1.0000     0. 
   0  10  -6   7855.96  981.65  0. 1.0000     0. 
   0  10   6   7535.94 1008.93  0. 1.0000     0. 
   0  10  -7  22948.70 2383.47  0. 1.0000     0. 
   0  10  -7  17826.70 1930.17  0. 1.0000     0. 
   0  10   7  22110.20 1747.71  0. 1.0000     0. 
   0  10  -7  16797.70 1411.75  0. 1.0000     0. 
   0  10  -8   1015.19  695.20  0. 1.0000     0. 
   0  10  -8    387.56  459.72  0. 1.0000     0. 
   0  10   8   1244.03  498.48  0. 1.0000     0. 
   0  10  -9   9203.04 1543.72  0. 1.0000     0. 
   0  10  -9   6875.36 1194.07  0. 1.0000     0. 
   0  10   9   7128.34 1026.88  0. 1.0000     0. 
   0  10 -10   1517.49  813.60  0. 1.0000     0. 
   0  10 -10   1398.61  633.56  0. 1.0000     0. 
   0  10  10   1312.78  434.05  0. 1.0000     0. 
   0  10 -11    750.26  756.45  0. 1.0000     0. 
   0  10 -11    655.19  399.03  0. 1.0000     0. 
   0  10  11    922.56  469.38  0. 1.0000     0. 
   0  10 -12    764.70  770.57  0. 1.0000     0. 
   0  10 -12    753.85  682.83  0. 1.0000     0. 
   0  10  12    745.45  501.39  0. 1.0000     0. 
   0  10 -13  47863.40 3485.89  0. 1.0000     0. 
   0  10  13  39234.50 2359.18  0. 1.0000     0. 
   0  10 -13  44039.10 3131.00  0. 1.0000     0. 
   0  10  13  47433.90 2619.62  0. 1.0000     0. 
   0  10  14   8322.44 1113.12  0. 1.0000     0. 
   0  10 -14   9418.49 1624.65  0. 1.0000     0. 
   0  10 -14   6452.17 1239.49  0. 1.0000     0. 
   0  10  14   8435.81 1128.29  0. 1.0000     0. 
   0  10 -15   4084.65 1093.61  0. 1.0000     0. 
   0  10  15   3348.24  720.73  0. 1.0000     0. 
   0  10 -15   3264.98  836.77  0. 1.0000     0. 
   0  10  15   3543.29  743.38  0. 1.0000     0. 
   0  10  16  16428.90 1540.65  0. 1.0000     0. 
   0  10 -16  17448.40 2113.63  0. 1.0000     0. 
   0  10 -16  17129.10 2014.69  0. 1.0000     0. 
   0  10  16  18938.10 1623.52  0. 1.0000     0. 
   0  10 -17  12731.00 1811.43  0. 1.0000     0. 
   0  10  17  13267.50 1391.71  0. 1.0000     0. 
   0  10 -17  12214.20 1725.77  0. 1.0000     0. 
   0  10  17  12235.00 1321.79  0. 1.0000     0. 
   0  10 -18    668.54  756.24  0. 1.0000     0. 
   0  10  18    287.02  401.89  0. 1.0000     0. 
   0  10 -18   -128.36  319.51  0. 1.0000     0. 
   0  10  18    371.27  381.08  0. 1.0000     0. 
   0  10 -19    396.54  522.67  0. 1.0000     0. 
   0  10  19    310.46  341.05  0. 1.0000     0. 
   0  10 -19   1286.69  699.74  0. 1.0000     0. 
   0  10  19    369.26  420.96  0. 1.0000     0. 
   0  10 -20  68529.90 3903.88  0. 1.0000     0. 
   0  10 -20  65387.00 4038.18  0. 1.0000     0. 
   0  10  20  63233.80 3044.80  0. 1.0000     0. 
   0  10 -20  59232.60 3424.38  0. 1.0000     0. 
   0  10  20  67629.71 3096.59  0. 1.0000     0. 
   0  10 -21   1153.65  619.40  0. 1.0000     0. 
   0  10  21   1182.97  457.88  0. 1.0000     0. 
   0  10 -21   1041.16  756.01  0. 1.0000     0. 
   0  10 -21    984.22  565.19  0. 1.0000     0. 
   0  10  21   1093.31  493.23  0. 1.0000     0. 
   0  10 -22   1581.69  695.37  0. 1.0000     0. 
   0  10  22    696.64  355.10  0. 1.0000     0. 
   0  10 -22    771.76  430.07  0. 1.0000     0. 
   0  10  22    638.78  303.75  0. 1.0000     0. 
   0  10 -23  23208.80 2241.47  0. 1.0000     0. 
   0  10  23  20860.20 1691.72  0. 1.0000     0. 
   0  10 -23  23565.50 2367.47  0. 1.0000     0. 
   0  10 -23  19717.70 1935.78  0. 1.0000     0. 
   0  10  23  21245.70 1650.18  0. 1.0000     0. 
   0  10 -24   2273.56  809.00  0. 1.0000     0. 
   0  10 -24   2252.70  871.28  0. 1.0000     0. 
   0  10  24   1901.93  578.08  0. 1.0000     0. 
   0  10 -24   1626.20  615.41  0. 1.0000     0. 
   0  10  24   2259.34  613.33  0. 1.0000     0. 
   0  10 -25  16606.40 1790.43  0. 1.0000     0. 
   0  10 -25  15777.20 1889.28  0. 1.0000     0. 
   0  10  25  17412.60 1470.78  0. 1.0000     0. 
   0  10 -25  14855.00 1654.79  0. 1.0000     0. 
   0  10  25  14260.50 1337.37  0. 1.0000     0. 
   0  10 -26  14121.30 1630.36  0. 1.0000     0. 
   0  10 -26  10804.80 1481.82  0. 1.0000     0. 
   0  10  26  13004.60 1243.15  0. 1.0000     0. 
   0  10 -26  12207.20 1473.44  0. 1.0000     0. 
   0  10  26  10547.10 1122.23  0. 1.0000     0. 
   0  10 -27  32983.20 2430.12  0. 1.0000     0. 
   0  10  27  32537.80 1900.68  0. 1.0000     0. 
   0  10 -27  27618.80 2323.78  0. 1.0000     0. 
   0  10 -27  31885.00 2314.60  0. 1.0000     0. 
   0  10  27  27989.60 1742.62  0. 1.0000     0. 
   0  10 -28   3618.93  857.29  0. 1.0000     0. 
   0  10 -28   2691.37  718.89  0. 1.0000     0. 
   0  10  28   3126.18  621.57  0. 1.0000     0. 
   0  10 -28   2699.48  695.10  0. 1.0000     0. 
   0  10  28   2416.27  574.45  0. 1.0000     0. 
   0  10 -29    928.48  480.82  0. 1.0000     0. 
   0  10  29    360.54  300.16  0. 1.0000     0. 
   0  10 -29   1039.65  443.11  0. 1.0000     0. 
   0  10 -29    698.17  456.25  0. 1.0000     0. 
   0  10  29     83.78  173.59  0. 1.0000     0. 
   0  10 -30   5256.64  906.65  0. 1.0000     0. 
   0  10  30   4483.22  669.11  0. 1.0000     0. 
   0  10 -30   3415.62  712.88  0. 1.0000     0. 
   0  10 -30   5606.39  976.82  0. 1.0000     0. 
   0  10  30   4529.18  635.55  0. 1.0000     0. 
   0  10 -31  23873.40 1808.17  0. 1.0000     0. 
   0  10  31  23904.50 1411.10  0. 1.0000     0. 
   0  10 -31  23537.10 1776.72  0. 1.0000     0. 
   0  10  31  22355.70 1335.54  0. 1.0000     0. 
   0  10 -32   3103.20  656.58  0. 1.0000     0. 
   0  10  32   2139.64  402.75  0. 1.0000     0. 
   0  10 -32   2931.52  639.59  0. 1.0000     0. 
   0  10  32   2347.17  418.73  0. 1.0000     0. 
   0  10 -33   8271.38  956.77  0. 1.0000     0. 
   0  10  33   8229.88  731.45  0. 1.0000     0. 
   0  10 -33   8586.14  985.44  0. 1.0000     0. 
   0  10  33   6807.92  643.88  0. 1.0000     0. 
   0  10  34   -128.49  149.57  0. 1.0000     0. 
   0  11   0   4617.45 1318.87  0. 1.0000     0. 
   0  11   0   2620.83  830.88  0. 1.0000     0. 
   0  11   1  54498.70 3864.34  0. 1.0000     0. 
   0  11  -1  58748.50 4000.72  0. 1.0000     0. 
   0  11  -1  60741.60 2824.96  0. 1.0000     0. 
   0  11   1  64898.30 2936.84  0. 1.0000     0. 
   0  11  -2  11452.10 1771.42  0. 1.0000     0. 
   0  11   2  13311.10 2064.88  0. 1.0000     0. 
   0  11  -2  11038.30 1749.23  0. 1.0000     0. 
   0  11  -2  10076.50 1150.91  0. 1.0000     0. 
   0  11   2  13919.30 1364.43  0. 1.0000     0. 
   0  11   3   1013.30  710.80  0. 1.0000     0. 
   0  11  -3    505.88  440.30  0. 1.0000     0. 
   0  11  -3    401.42  618.11  0. 1.0000     0. 
   0  11  -3    419.92  283.49  0. 1.0000     0. 
   0  11   3    607.80  495.65  0. 1.0000     0. 
   0  11  -4   6647.05 1412.21  0. 1.0000     0. 
   0  11   4   6567.32 1319.98  0. 1.0000     0. 
   0  11  -4   8193.28 1403.43  0. 1.0000     0. 
   0  11   4   8915.17 1094.47  0. 1.0000     0. 
   0  11  -4   7919.71  994.35  0. 1.0000     0. 
   0  11   5   5145.25 1164.55  0. 1.0000     0. 
   0  11  -5   7681.19 1598.01  0. 1.0000     0. 
   0  11  -5   9059.62 1543.45  0. 1.0000     0. 
   0  11  -5   6271.30  957.49  0. 1.0000     0. 
   0  11   5   7574.62 1092.82  0. 1.0000     0. 
   0  11  -6  34567.80 3021.54  0. 1.0000     0. 
   0  11   6  26969.10 2627.44  0. 1.0000     0. 
   0  11  -6  33751.70 2733.69  0. 1.0000     0. 
   0  11  -6  29681.10 1917.09  0. 1.0000     0. 
   0  11   6  38344.70 2300.56  0. 1.0000     0. 
   0  11  -7   5751.49 1372.34  0. 1.0000     0. 
   0  11  -7   6646.34 1511.48  0. 1.0000     0. 
   0  11   7   5644.95 1007.71  0. 1.0000     0. 
   0  11  -8  32704.40 2973.46  0. 1.0000     0. 
   0  11  -8  33300.40 2717.09  0. 1.0000     0. 
   0  11   8  35919.20 2263.25  0. 1.0000     0. 
   0  11  -9   3136.87 1132.44  0. 1.0000     0. 
   0  11  -9   3638.28 1088.29  0. 1.0000     0. 
   0  11   9   3539.94  790.25  0. 1.0000     0. 
   0  11 -10  19445.30 2344.24  0. 1.0000     0. 
   0  11 -10  18764.40 2036.97  0. 1.0000     0. 
   0  11  10  18960.00 1637.89  0. 1.0000     0. 
   0  11 -11  10508.30 1656.36  0. 1.0000     0. 
   0  11 -11  10969.00 1565.58  0. 1.0000     0. 
   0  11  11  11357.00 1268.42  0. 1.0000     0. 
   0  11 -12   1159.99  540.15  0. 1.0000     0. 
   0  11 -12    821.26  501.78  0. 1.0000     0. 
   0  11  12    934.28  424.88  0. 1.0000     0. 
   0  11 -13   5354.29 1200.72  0. 1.0000     0. 
   0  11 -13   6024.34 1164.01  0. 1.0000     0. 
   0  11  13   6425.49  964.11  0. 1.0000     0. 
   0  11 -14   1175.32  612.29  0. 1.0000     0. 
   0  11 -14    760.54  500.21  0. 1.0000     0. 
   0  11 -15  25002.90 2558.94  0. 1.0000     0. 
   0  11 -15  24187.40 2304.39  0. 1.0000     0. 
   0  11  15  25950.20 1888.04  0. 1.0000     0. 
   0  11 -16   7292.71 1353.69  0. 1.0000     0. 
   0  11  16   6952.69  934.72  0. 1.0000     0. 
   0  11 -16   7726.25 1299.22  0. 1.0000     0. 
   0  11  16   7441.34 1033.55  0. 1.0000     0. 
   0  11 -17   1912.44  752.49  0. 1.0000     0. 
   0  11  17   2413.66  561.71  0. 1.0000     0. 
   0  11 -17   2152.87  776.16  0. 1.0000     0. 
   0  11  17   2595.58  620.20  0. 1.0000     0. 
   0  11 -18   3048.06  872.31  0. 1.0000     0. 
   0  11  18   2391.80  583.36  0. 1.0000     0. 
   0  11 -18   3468.21  924.08  0. 1.0000     0. 
   0  11  18   2449.31  576.39  0. 1.0000     0. 
   0  11 -19   -497.97  565.78  0. 1.0000     0. 
   0  11  19    217.59  277.23  0. 1.0000     0. 
   0  11 -19    461.94  426.98  0. 1.0000     0. 
   0  11  19    109.99  256.32  0. 1.0000     0. 
   0  11 -20    627.78  617.68  0. 1.0000     0. 
   0  11  20    497.24  354.04  0. 1.0000     0. 
   0  11 -20    659.38  498.88  0. 1.0000     0. 
   0  11  20    466.52  317.39  0. 1.0000     0. 
   0  11 -21  18640.00 2083.59  0. 1.0000     0. 
   0  11  21  20993.00 1561.35  0. 1.0000     0. 
   0  11 -21  21395.10 2012.32  0. 1.0000     0. 
   0  11  21  20326.30 1570.68  0. 1.0000     0. 
   0  11 -22  25226.60 2362.34  0. 1.0000     0. 
   0  11  22  24494.00 1679.99  0. 1.0000     0. 
   0  11 -22  28175.30 2293.83  0. 1.0000     0. 
   0  11  22  25611.50 1715.17  0. 1.0000     0. 
   0  11 -23   7847.61 1325.77  0. 1.0000     0. 
   0  11  23   7659.73  909.13  0. 1.0000     0. 
   0  11 -23   7926.43 1191.15  0. 1.0000     0. 
   0  11  23   7285.37  893.12  0. 1.0000     0. 
   0  11  24    645.05  355.65  0. 1.0000     0. 
   0  11 -24   -190.68  379.37  0. 1.0000     0. 
   0  11 -24    904.50  422.07  0. 1.0000     0. 
   0  11  24    286.12  319.40  0. 1.0000     0. 
   0  11  25  14308.70 1193.62  0. 1.0000     0. 
   0  11 -25  12697.50 1524.50  0. 1.0000     0. 
   0  11 -25  15483.30 1581.03  0. 1.0000     0. 
   0  11  25  14814.90 1198.79  0. 1.0000     0. 
   0  11 -26   5669.13  949.75  0. 1.0000     0. 
   0  11  26   5908.89  755.57  0. 1.0000     0. 
   0  11 -26   4623.13  981.18  0. 1.0000     0. 
   0  11 -26   5843.81  922.44  0. 1.0000     0. 
   0  11  26   4918.70  682.48  0. 1.0000     0. 
   0  11 -27   1109.02  461.52  0. 1.0000     0. 
   0  11  27    547.47  272.07  0. 1.0000     0. 
   0  11 -27    789.70  498.83  0. 1.0000     0. 
   0  11 -27   1079.04  465.14  0. 1.0000     0. 
   0  11  27    528.82  273.02  0. 1.0000     0. 
   0  11 -28   2163.65  578.14  0. 1.0000     0. 
   0  11  28   2345.06  453.57  0. 1.0000     0. 
   0  11 -28    712.50  392.10  0. 1.0000     0. 
   0  11 -28   2333.81  569.81  0. 1.0000     0. 
   0  11  28   1794.23  391.78  0. 1.0000     0. 
   0  11 -29  22309.90 1628.34  0. 1.0000     0. 
   0  11  29  22553.20 1275.06  0. 1.0000     0. 
   0  11 -29  18858.60 1452.81  0. 1.0000     0. 
   0  11  29  20000.20 1198.61  0. 1.0000     0. 
   0  11  30  10879.70  834.87  0. 1.0000     0. 
   0  11 -30  11717.70 1117.00  0. 1.0000     0. 
   0  11  30   9546.11  790.79  0. 1.0000     0. 
   0  11  31   3498.72  437.67  0. 1.0000     0. 
   0  11  31   3932.61  464.83  0. 1.0000     0. 
   0  12   0   9198.62 1678.96  0. 1.0000     0. 
   0  12   0  10558.30 1265.01  0. 1.0000     0. 
   0  12   1  33113.20 2915.67  0. 1.0000     0. 
   0  12  -1  38001.20 3180.10  0. 1.0000     0. 
   0  12   1  38360.50 2216.86  0. 1.0000     0. 
   0  12  -1  37699.20 2173.14  0. 1.0000     0. 
   0  12   2   1737.20  822.28  0. 1.0000     0. 
   0  12  -2    958.82  737.47  0. 1.0000     0. 
   0  12   2   2167.24  589.87  0. 1.0000     0. 
   0  12  -2    406.21  401.00  0. 1.0000     0. 
   0  12   3     20.70  480.96  0. 1.0000     0. 
   0  12   3     99.01  273.45  0. 1.0000     0. 
   0  12  -3   -119.38  300.99  0. 1.0000     0. 
   0  12   4   1105.03  696.14  0. 1.0000     0. 
   0  12  -4   1646.29  845.91  0. 1.0000     0. 
   0  12  -4   1032.02  401.93  0. 1.0000     0. 
   0  12   4   1212.10  455.02  0. 1.0000     0. 
   0  12   5    -64.86  532.67  0. 1.0000     0. 
   0  12  -5    474.85  696.20  0. 1.0000     0. 
   0  12  -5    435.41  344.43  0. 1.0000     0. 
   0  12   5    223.32  345.70  0. 1.0000     0. 
   0  12  -6  13570.20 2053.19  0. 1.0000     0. 
   0  12  -6  12581.80 1710.83  0. 1.0000     0. 
   0  12   6  12243.20 1302.05  0. 1.0000     0. 
   0  12  -7  25997.80 2657.90  0. 1.0000     0. 
   0  12  -7  23898.10 2245.21  0. 1.0000     0. 
   0  12   7  27973.90 1905.99  0. 1.0000     0. 
   0  12  -8   4250.86 1316.95  0. 1.0000     0. 
   0  12  -8   5105.61 1324.70  0. 1.0000     0. 
   0  12   8   5328.99  896.18  0. 1.0000     0. 
   0  12  -9  22682.00 2485.18  0. 1.0000     0. 
   0  12  -9  23371.00 2240.74  0. 1.0000     0. 
   0  12   9  24633.00 1793.95  0. 1.0000     0. 
   0  12 -10  14536.10 1987.51  0. 1.0000     0. 
   0  12 -10  13326.10 1684.73  0. 1.0000     0. 
   0  12  10  18253.00 1547.91  0. 1.0000     0. 
   0  12 -11   4436.22 1174.05  0. 1.0000     0. 
   0  12 -11   6081.05 1144.37  0. 1.0000     0. 
   0  12  11   6551.99  949.36  0. 1.0000     0. 
   0  12 -12   5887.22 1325.23  0. 1.0000     0. 
   0  12 -12   7366.03 1311.82  0. 1.0000     0. 
   0  12  12   7225.84  984.98  0. 1.0000     0. 
   0  12 -13  35374.80 2986.87  0. 1.0000     0. 
   0  12 -13  33197.00 2584.61  0. 1.0000     0. 
   0  12  13  36864.10 2182.30  0. 1.0000     0. 
   0  12 -14    481.08  568.52  0. 1.0000     0. 
   0  12 -14   1520.43  667.82  0. 1.0000     0. 
   0  12  14   1659.43  587.20  0. 1.0000     0. 
   0  12 -15   3052.93  983.79  0. 1.0000     0. 
   0  12 -15   2502.04  730.96  0. 1.0000     0. 
   0  12  15   3310.17  694.90  0. 1.0000     0. 
   0  12 -16   -353.21  450.43  0. 1.0000     0. 
   0  12 -16    418.34  342.37  0. 1.0000     0. 
   0  12  16    229.48  287.44  0. 1.0000     0. 
   0  12 -17   -405.40  568.58  0. 1.0000     0. 
   0  12 -17   1026.71  608.52  0. 1.0000     0. 
   0  12  17    439.10  369.70  0. 1.0000     0. 
   0  12 -18  20849.90 2165.88  0. 1.0000     0. 
   0  12 -18  20988.80 1949.94  0. 1.0000     0. 
   0  12  18  22423.40 1574.89  0. 1.0000     0. 
   0  12 -19    606.63  624.55  0. 1.0000     0. 
   0  12 -19   1281.97  557.89  0. 1.0000     0. 
   0  12  19   1035.27  432.42  0. 1.0000     0. 
   0  12 -20   6549.46 1172.32  0. 1.0000     0. 
   0  12  20   6195.95  727.50  0. 1.0000     0. 
   0  12 -20   6484.97 1026.37  0. 1.0000     0. 
   0  12  20   5945.58  801.43  0. 1.0000     0. 
   0  12  21    831.36  255.63  0. 1.0000     0. 
   0  12 -21   1944.14  768.48  0. 1.0000     0. 
   0  12 -21    725.21  455.48  0. 1.0000     0. 
   0  12  21   1058.32  423.60  0. 1.0000     0. 
   0  12 -22   1932.70  642.38  0. 1.0000     0. 
   0  12  22   2190.84  431.16  0. 1.0000     0. 
   0  12 -22   2640.13  656.85  0. 1.0000     0. 
   0  12  22   3121.83  573.45  0. 1.0000     0. 
   0  12  23   1565.17  379.00  0. 1.0000     0. 
   0  12 -23   2303.69  671.18  0. 1.0000     0. 
   0  12 -23   1522.44  495.16  0. 1.0000     0. 
   0  12  23   2236.78  466.84  0. 1.0000     0. 
   0  12  24      6.10  147.46  0. 1.0000     0. 
   0  12 -24    -76.83  293.46  0. 1.0000     0. 
   0  12 -24    380.46  287.28  0. 1.0000     0. 
   0  12  24     39.08  186.07  0. 1.0000     0. 
   0  12  25    246.40  205.70  0. 1.0000     0. 
   0  12 -25    237.30  327.63  0. 1.0000     0. 
   0  12 -25    568.47  316.44  0. 1.0000     0. 
   0  12  25    346.48  174.95  0. 1.0000     0. 
   0  12  26    211.97  145.48  0. 1.0000     0. 
   0  12 -26    536.88  422.49  0. 1.0000     0. 
   0  12 -26    -74.66  184.89  0. 1.0000     0. 
   0  12  26     -7.14  147.77  0. 1.0000     0. 
   0  12  27   4315.65  514.89  0. 1.0000     0. 
   0  13   0   -141.38  553.29  0. 1.0000     0. 
   0  13   0    421.60  400.31  0. 1.0000     0. 
   0  13  -1   6526.21 1294.22  0. 1.0000     0. 
   0  13   1   6543.35 1307.92  0. 1.0000     0. 
   0  13   1   8123.05  952.00  0. 1.0000     0. 
   0  13  -1   8830.97  981.32  0. 1.0000     0. 
   0  13  -2   5014.00 1249.69  0. 1.0000     0. 
   0  13   2   3368.12  867.58  0. 1.0000     0. 
   0  13   2   4580.85  762.30  0. 1.0000     0. 
   0  13  -2   4778.09  769.72  0. 1.0000     0. 
   0  13   3  19548.40 2064.00  0. 1.0000     0. 
   0  13  -3  25222.80 2443.26  0. 1.0000     0. 
   0  13   3  25966.20 1698.00  0. 1.0000     0. 
   0  13  -4   9902.36 1593.18  0. 1.0000     0. 
   0  13   4  10071.50 1071.75  0. 1.0000     0. 
   0  13  -5   2675.04  803.38  0. 1.0000     0. 
   0  13   5   2454.32  597.53  0. 1.0000     0. 
   0  13  -6    986.40  553.02  0. 1.0000     0. 
   0  13   6    337.89  288.87  0. 1.0000     0. 
   0  13  -7     90.85  495.81  0. 1.0000     0. 
   0  13   7    406.15  214.46  0. 1.0000     0. 
   0  13  -8   1429.83  641.60  0. 1.0000     0. 
   0  13   8    558.59  281.35  0. 1.0000     0. 
   0  13  -9    691.33  572.53  0. 1.0000     0. 
   0  13   9    482.55  313.02  0. 1.0000     0. 
   0  13 -10   9926.17 1582.09  0. 1.0000     0. 
   0  13  10   9788.75 1028.73  0. 1.0000     0. 
   0  13 -11   1779.95  800.20  0. 1.0000     0. 
   0  13  11   2143.62  570.40  0. 1.0000     0. 
   0  13 -12   5317.84 1202.83  0. 1.0000     0. 
   0  13  12   5403.88  751.49  0. 1.0000     0. 
   0  13 -13   1254.48  737.78  0. 1.0000     0. 
   0  13  13     30.65  248.09  0. 1.0000     0. 
   0  13 -14   5594.45 1133.85  0. 1.0000     0. 
   0  13  14   6260.85  802.50  0. 1.0000     0. 
   0  13 -15      4.05  350.37  0. 1.0000     0. 
   0  13  15   -154.59  221.55  0. 1.0000     0. 
   0  13 -16   -432.42  492.39  0. 1.0000     0. 
   0  13  16    132.28  222.53  0. 1.0000     0. 
   0  13 -17   2869.02  901.63  0. 1.0000     0. 
   0  13  17   2498.65  484.19  0. 1.0000     0. 
   0  13 -18  13679.80 1605.23  0. 1.0000     0. 
   0  13  18  12958.80 1042.31  0. 1.0000     0. 
   0  13 -19  43943.10 2821.17  0. 1.0000     0. 
   0  13  19  48051.10 1973.30  0. 1.0000     0. 
   0  13 -20   7184.97 1080.52  0. 1.0000     0. 
   0  13  20   6755.91  709.28  0. 1.0000     0. 
   0  13 -21   5094.65  917.61  0. 1.0000     0. 
   0  13  21   4703.82  561.90  0. 1.0000     0. 
   0  13 -22    423.99  355.22  0. 1.0000     0. 
   0  13  22    245.52  160.52  0. 1.0000     0. 
   0  13  23   1867.03  334.68  0. 1.0000     0. 
   0  14   1   1329.49  406.96  0. 1.0000     0. 
   0  14  -2  11049.30 1429.66  0. 1.0000     0. 
   0  14   2  11871.30  980.84  0. 1.0000     0. 
   0  14  -3   3672.95 1220.60  0. 1.0000     0. 
   0  14   3   3899.99  608.91  0. 1.0000     0. 
   0  14  -4  11178.00 1487.82  0. 1.0000     0. 
   0  14   4  14975.20 1102.81  0. 1.0000     0. 
   0  14  -5    902.43  612.28  0. 1.0000     0. 
   0  14   5   2311.28  503.90  0. 1.0000     0. 
   0  14  -6   2037.77  756.12  0. 1.0000     0. 
   0  14   6   2166.20  475.99  0. 1.0000     0. 
   0  14  -7  14136.80 1646.31  0. 1.0000     0. 
   0  14   7  14024.60 1050.12  0. 1.0000     0. 
   0  14  -8    621.06  496.33  0. 1.0000     0. 
   0  14   8    771.91  359.84  0. 1.0000     0. 
   0  14  -9  15033.50 1684.39  0. 1.0000     0. 
   0  14   9  15795.30 1105.50  0. 1.0000     0. 
   0  14 -10   3379.89  807.02  0. 1.0000     0. 
   0  14  10   4143.28  566.20  0. 1.0000     0. 
   0  14 -11   4319.05  876.42  0. 1.0000     0. 
   0  14  11   3981.42  550.08  0. 1.0000     0. 
   0  14 -12     49.65  402.97  0. 1.0000     0. 
   0  14  12    386.56  250.28  0. 1.0000     0. 
   0  14 -13   7821.18 1156.72  0. 1.0000     0. 
   0  14  13   7984.81  744.58  0. 1.0000     0. 
   0  14 -14   6337.11 1044.04  0. 1.0000     0. 
   0  14  14   6372.95  646.98  0. 1.0000     0. 
   0  14 -15  11755.30 1324.17  0. 1.0000     0. 
   0  14  15  11550.50  846.43  0. 1.0000     0. 
   0  14 -16   1405.11  487.15  0. 1.0000     0. 
   0  14  16   2811.92  408.54  0. 1.0000     0. 
   0  14 -17   1584.42  528.74  0. 1.0000     0. 
   1   0   0   1237.07  386.39  0. 1.0000     0. 
  -1   0   0   1035.62  277.99  0. 1.0000     0. 
   1   0   1 136939.00 4026.09  0. 1.0000     0. 
   1   0  -1 142069.00 4244.04  0. 1.0000     0. 
  -1   0  -1 131279.98 3018.44  0. 1.0000     0. 
  -1   0   1 133452.00 3275.94  0. 1.0000     0. 
   1   0  -1 134403.00 3200.37  0. 1.0000     0. 
   1   0  -2   1378.00  243.27  0. 1.0000     0. 
   1   0   2   1304.39  365.85  0. 1.0000     0. 
   1   0  -2   1993.12  574.64  0. 1.0000     0. 
  -1   0   2   1479.38  356.94  0. 1.0000     0. 
   1   0  -2   1890.29  388.50  0. 1.0000     0. 
  -1   0  -2   1236.15  274.27  0. 1.0000     0. 
  -1   0  -3 560885.00 8396.55  0. 1.0000     0. 
   1   0   3 537565.94 9042.22  0. 1.0000     0. 
   1   0  -3 545645.94 8088.06  0. 1.0000     0. 
   1   0  -4 129734.00 4034.92  0. 1.0000     0. 
  -1   0  -4 129755.00 3529.57  0. 1.0000     0. 
   1   0   4 120575.00 3766.80  0. 1.0000     0. 
  -1   0  -4 121658.01 3014.87  0. 1.0000     0. 
   1   0  -4 130560.99 3298.19  0. 1.0000     0. 
   1   0  -5  27367.20 1849.22  0. 1.0000     0. 
   1   0  -5  25501.20  942.70  0. 1.0000     0. 
  -1   0  -5  27642.40 1612.41  0. 1.0000     0. 
   1   0   5  25707.30 1702.29  0. 1.0000     0. 
   1   0  -5  28953.60 1509.88  0. 1.0000     0. 
   1   0  -6 266752.00 6486.08  0. 1.0000     0. 
   1   0  -6 276774.00 5521.87  0. 1.0000     0. 
  -1   0  -7 413373.97 7727.39  0. 1.0000     0. 
  -1   0   7 436015.97 8137.98  0. 1.0000     0. 
   1   0  -7 411926.97 7291.69  0. 1.0000     0. 
  -1   0   8  49620.00 2548.76  0. 1.0000     0. 
   1   0  -8  46483.60 2636.11  0. 1.0000     0. 
  -1   0  -8  47362.80 2347.43  0. 1.0000     0. 
   1   0   8  48744.90 2312.99  0. 1.0000     0. 
   1   0  -8  45719.60 2111.01  0. 1.0000     0. 
  -1   0   9 354982.00 8045.41  0. 1.0000     0. 
  -1   0  -9 334148.00 7161.40  0. 1.0000     0. 
   1   0  -9 337251.00 7971.44  0. 1.0000     0. 
   1   0   9 355883.03 7174.37  0. 1.0000     0. 
   1   0  -9 339875.97 6786.17  0. 1.0000     0. 
  -1   0  10  80254.91 3791.29  0. 1.0000     0. 
   1   0 -10  79374.20 3686.49  0. 1.0000     0. 
  -1   0 -10  79149.40 3275.04  0. 1.0000     0. 
   1   0  10  81363.80 3271.20  0. 1.0000     0. 
   1   0 -10  78818.41 3006.64  0. 1.0000     0. 
  -1   0  11  34423.20 2628.33  0. 1.0000     0. 
   1   0  11  31068.00 3478.19  0. 1.0000     0. 
   1   0 -11  34133.20 2460.95  0. 1.0000     0. 
  -1   0 -11  33341.40 2125.06  0. 1.0000     0. 
   1   0  11  36418.50 2221.88  0. 1.0000     0. 
   1   0 -11  34473.90 2014.61  0. 1.0000     0. 
   1   0  12  80129.80 5882.82  0. 1.0000     0. 
  -1   0  12  90060.10 4628.80  0. 1.0000     0. 
  -1   0 -12  93743.70 3709.39  0. 1.0000     0. 
   1   0 -12  91721.20 4194.36  0. 1.0000     0. 
   1   0  12  95432.29 3907.50  0. 1.0000     0. 
   1   0 -12  92459.41 3477.71  0. 1.0000     0. 
   1   0  13  11517.60 2408.90  0. 1.0000     0. 
  -1   0  13  11634.70 1810.71  0. 1.0000     0. 
  -1   0 -13  12034.00 1331.97  0. 1.0000     0. 
   1   0 -13  11852.60 1551.43  0. 1.0000     0. 
   1   0  13  12218.60 1446.30  0. 1.0000     0. 
   1   0 -13  12521.10 1294.78  0. 1.0000     0. 
   1   0  14    927.01  816.93  0. 1.0000     0. 
  -1   0  14    971.50  718.00  0. 1.0000     0. 
   1   0 -14    921.96  435.53  0. 1.0000     0. 
  -1   0 -14   1316.24  494.63  0. 1.0000     0. 
  -1   0 -14    862.33  490.14  0. 1.0000     0. 
   1   0  14    689.15  458.45  0. 1.0000     0. 
   1   0 -14    565.63  323.27  0. 1.0000     0. 
  -1   0  15   3681.41 1140.45  0. 1.0000     0. 
   1   0  15   3535.77 1663.08  0. 1.0000     0. 
  -1   0 -15   3908.75  820.06  0. 1.0000     0. 
  -1   0 -15   1418.57  674.68  0. 1.0000     0. 
   1   0 -15   2660.99  823.47  0. 1.0000     0. 
   1   0  15   3725.43  917.71  0. 1.0000     0. 
   1   0 -15   3837.23  813.72  0. 1.0000     0. 
  -1   0  16  49305.10 4547.19  0. 1.0000     0. 
   1   0  16  56596.00 5826.71  0. 1.0000     0. 
  -1   0 -16  67773.61 3531.41  0. 1.0000     0. 
   1   0 -16  57902.80 3807.26  0. 1.0000     0. 
  -1   0 -16  61280.70 4744.05  0. 1.0000     0. 
   1   0  16  65988.10 3926.59  0. 1.0000     0. 
   1   0 -16  66434.50 3330.02  0. 1.0000     0. 
  -1   0  17  54772.80 4881.89  0. 1.0000     0. 
   1   0  17  58608.30 6060.56  0. 1.0000     0. 
   1   0 -17  62945.50 4113.60  0. 1.0000     0. 
  -1   0 -17  73935.20 3760.57  0. 1.0000     0. 
  -1   0 -17  62042.30 4944.78  0. 1.0000     0. 
   1   0  17  67681.29 4178.40  0. 1.0000     0. 
   1   0 -17  71236.00 3566.95  0. 1.0000     0. 
  -1   0  18   9841.78 2271.24  0. 1.0000     0. 
   1   0  18  13043.80 3028.25  0. 1.0000     0. 
   1   0 -18  12993.30 1933.93  0. 1.0000     0. 
  -1   0 -18  12443.00 2223.20  0. 1.0000     0. 
  -1   0 -18  14862.90 1735.47  0. 1.0000     0. 
   1   0  18  15195.30 2031.87  0. 1.0000     0. 
   1   0 -18  13018.70 1585.78  0. 1.0000     0. 
  -1   0  19    210.79  657.63  0. 1.0000     0. 
   1   0  19   1774.58 1564.76  0. 1.0000     0. 
   1   0 -19   1575.08  814.79  0. 1.0000     0. 
  -1   0 -19    514.25  410.91  0. 1.0000     0. 
  -1   0 -19   1074.75  812.84  0. 1.0000     0. 
   1   0  19   1323.21  742.32  0. 1.0000     0. 
  -1   0 -19    611.84  393.67  0. 1.0000     0. 
   1   0 -19   1338.43  506.74  0. 1.0000     0. 
   1   0  20   5964.54 2131.34  0. 1.0000     0. 
  -1   0  20   6917.45 2213.87  0. 1.0000     0. 
  -1   0 -20   7155.66 1765.06  0. 1.0000     0. 
   1   0 -20   8416.78 1687.37  0. 1.0000     0. 
  -1   0 -20   7826.92 1320.93  0. 1.0000     0. 
   1   0  20   6791.55 1478.91  0. 1.0000     0. 
   1   0 -20   8293.83 1325.48  0. 1.0000     0. 
  -1   0 -20   7286.87 1161.88  0. 1.0000     0. 
  -1   0  21  16568.90 3313.44  0. 1.0000     0. 
   1   0  21  17673.60 3752.01  0. 1.0000     0. 
   1   0 -21  22729.90 2872.99  0. 1.0000     0. 
  -1   0 -21  25900.60 2491.98  0. 1.0000     0. 
  -1   0 -21  22435.80 3089.48  0. 1.0000     0. 
   1   0  21  22457.40 2786.22  0. 1.0000     0. 
  -1   0 -21  19617.40 1951.47  0. 1.0000     0. 
   1   0 -21  23399.50 2304.16  0. 1.0000     0. 
  -1   0  22   4531.11 1869.63  0. 1.0000     0. 
   1   0  22   6573.17 2343.77  0. 1.0000     0. 
  -1   0 -22   7109.54 1801.14  0. 1.0000     0. 
   1   0 -22   7611.79 1725.57  0. 1.0000     0. 
  -1   0 -22   8150.97 1463.80  0. 1.0000     0. 
   1   0  22   7464.96 1677.74  0. 1.0000     0. 
   1   0 -22   6287.72 1237.28  0. 1.0000     0. 
  -1   0  23    818.17  720.34  0. 1.0000     0. 
   1   0  23    664.24 1172.89  0. 1.0000     0. 
   1   0 -23    553.13  544.35  0. 1.0000     0. 
  -1   0 -23    328.89  499.27  0. 1.0000     0. 
  -1   0 -23   1239.30  556.40  0. 1.0000     0. 
   1   0  23   1369.94  772.76  0. 1.0000     0. 
   1   0 -23    857.63  550.96  0. 1.0000     0. 
  -1   0  24    540.71 1159.19  0. 1.0000     0. 
   1   0  24    617.86  860.78  0. 1.0000     0. 
  -1   0 -24   -146.47  333.86  0. 1.0000     0. 
   1   0 -24    388.56  618.50  0. 1.0000     0. 
  -1   0 -24     81.51  258.66  0. 1.0000     0. 
   1   0  24   -315.84  513.43  0. 1.0000     0. 
   1   0 -24    286.70  348.71  0. 1.0000     0. 
  -1   0  25   9294.69 2921.23  0. 1.0000     0. 
   1   0  25  15252.00 3886.94  0. 1.0000     0. 
   1   0  25  16091.20 2640.86  0. 1.0000     0. 
   1   0 -25  15007.80 2678.52  0. 1.0000     0. 
  -1   0 -25  16994.00 2248.08  0. 1.0000     0. 
  -1   0 -25  17284.60 2864.03  0. 1.0000     0. 
   1   0  26     56.24  993.84  0. 1.0000     0. 
  -1   0  26    537.78 1363.27  0. 1.0000     0. 
  -1   0 -26    -48.21  650.45  0. 1.0000     0. 
   1   0 -26    448.55  553.86  0. 1.0000     0. 
  -1   0 -26    -89.20  342.99  0. 1.0000     0. 
   1   0  26    173.82  317.80  0. 1.0000     0. 
   1   0  27  26661.40 5460.32  0. 1.0000     0. 
   1   0  27  30019.20 2035.41  0. 1.0000     0. 
   1   0 -27  27558.10 3786.11  0. 1.0000     0. 
  -1   0 -27  33301.11 4152.23  0. 1.0000     0. 
  -1   0 -27  29680.50 3126.66  0. 1.0000     0. 
   1   0 -27  31905.50 1995.42  0. 1.0000     0. 
   1   0  27  25598.20 3504.26  0. 1.0000     0. 
  -1   0 -27  29538.50 1892.11  0. 1.0000     0. 
  -1   0  27  27639.30 1987.43  0. 1.0000     0. 
   1   0 -27  31027.30 2019.72  0. 1.0000     0. 
   1   0  28    998.64  390.95  0. 1.0000     0. 
  -1   0  28    259.66  664.89  0. 1.0000     0. 
   1   0  28    243.08  658.40  0. 1.0000     0. 
   1   0 -28    410.58  677.27  0. 1.0000     0. 
   1   0 -28    649.68  372.94  0. 1.0000     0. 
  -1   0 -28    924.85  653.07  0. 1.0000     0. 
  -1   0 -28   1172.88  500.23  0. 1.0000     0. 
   1   0 -28    736.31  254.21  0. 1.0000     0. 
   1   0  28   1663.86 1016.99  0. 1.0000     0. 
  -1   0  28    927.86  467.18  0. 1.0000     0. 
   1   0 -28    800.09  377.91  0. 1.0000     0. 
  -1   0 -28   1013.35  447.77  0. 1.0000     0. 
   1   0  28    797.45  322.33  0. 1.0000     0. 
   1   0  29  26785.50 1960.83  0. 1.0000     0. 
   1   0 -29  20485.60 1891.20  0. 1.0000     0. 
  -1   0 -29  31496.50 2015.46  0. 1.0000     0. 
   1   0 -29  28226.80 1945.40  0. 1.0000     0. 
   1   0 -29  26709.50 1930.34  0. 1.0000     0. 
  -1   0  29  25671.40 1969.10  0. 1.0000     0. 
   1   0  29  23177.30 1691.95  0. 1.0000     0. 
  -1   0 -29  23944.20 1832.54  0. 1.0000     0. 
  -1   0 -30    286.43  345.36  0. 1.0000     0. 
   1   0  30    381.41  408.75  0. 1.0000     0. 
   1   0 -30   -210.88  389.23  0. 1.0000     0. 
   1   0 -30    191.34  326.25  0. 1.0000     0. 
  -1   0 -30   -198.43  318.24  0. 1.0000     0. 
   1   0 -30    174.42  273.81  0. 1.0000     0. 
  -1   0 -30    -32.12  353.63  0. 1.0000     0. 
   1   0  30    180.61  253.80  0. 1.0000     0. 
  -1   0  30     94.65  208.97  0. 1.0000     0. 
   1   0  31  14861.90 1464.44  0. 1.0000     0. 
  -1   0 -31  15012.60 1503.05  0. 1.0000     0. 
   1   0 -31   8939.12 1311.24  0. 1.0000     0. 
   1   0 -31  15314.00 1453.12  0. 1.0000     0. 
  -1   0 -31  15323.60 1443.99  0. 1.0000     0. 
   1   0  31  13161.10 1297.08  0. 1.0000     0. 
  -1   0 -31  12791.00 1340.38  0. 1.0000     0. 
   1   0 -31  14326.20 1443.07  0. 1.0000     0. 
  -1   0  31  13732.80 1452.84  0. 1.0000     0. 
  -1   0 -32   4798.87  894.93  0. 1.0000     0. 
   1   0  32   3397.48  764.59  0. 1.0000     0. 
   1   0 -32   2108.06  657.47  0. 1.0000     0. 
  -1   0 -32   5046.39  901.86  0. 1.0000     0. 
   1   0 -32   5131.67  870.44  0. 1.0000     0. 
   1   0 -32   4033.12  814.24  0. 1.0000     0. 
   1   0  32   4280.33  749.51  0. 1.0000     0. 
  -1   0  32   4082.78  790.77  0. 1.0000     0. 
  -1   0 -32   4175.88  758.91  0. 1.0000     0. 
  -1   0 -33  22669.20 1833.50  0. 1.0000     0. 
   1   0  33  21364.10 1813.28  0. 1.0000     0. 
  -1   0 -33  21534.30 1737.82  0. 1.0000     0. 
   1   0 -33  21749.00 1742.37  0. 1.0000     0. 
   1   0  33  18584.40 1538.14  0. 1.0000     0. 
  -1   0  33  21759.30 1806.36  0. 1.0000     0. 
  -1   0 -33  17979.10 1618.02  0. 1.0000     0. 
   1   0 -33  21057.30 1782.95  0. 1.0000     0. 
  -1   0 -34   9687.28 1219.33  0. 1.0000     0. 
   1   0  34   8628.89 1157.35  0. 1.0000     0. 
  -1   0 -34   9295.88 1163.28  0. 1.0000     0. 
   1   0 -34   8569.33 1129.13  0. 1.0000     0. 
  -1   0 -34   8868.52 1141.51  0. 1.0000     0. 
  -1   0  34  10128.80 1250.57  0. 1.0000     0. 
   1   0  34   8371.83 1014.66  0. 1.0000     0. 
   1   0 -34   9761.81 1227.09  0. 1.0000     0. 
   1   0  35  49324.70 2665.53  0. 1.0000     0. 
  -1   0 -35  51473.90 2765.30  0. 1.0000     0. 
  -1   0 -35  48721.20 2597.57  0. 1.0000     0. 
   1   0 -35  49252.10 2612.29  0. 1.0000     0. 
  -1   0 -35  41703.40 2471.80  0. 1.0000     0. 
   1   0 -35  50845.80 2736.46  0. 1.0000     0. 
  -1   0  35  49164.70 2668.19  0. 1.0000     0. 
   1   0  35  40780.11 2228.03  0. 1.0000     0. 
  -1   0 -36   1501.55  591.76  0. 1.0000     0. 
   1   0  36   2186.09  608.37  0. 1.0000     0. 
  -1   0 -36   2377.55  553.54  0. 1.0000     0. 
   1   0 -36   2854.34  664.54  0. 1.0000     0. 
  -1   0  36   2094.09  553.46  0. 1.0000     0. 
   1   0 -36   2242.63  600.40  0. 1.0000     0. 
  -1   0 -37   3072.92  686.48  0. 1.0000     0. 
  -1   0  37   3570.58  726.23  0. 1.0000     0. 
   1   0  37   2474.52  581.00  0. 1.0000     0. 
   1   0 -37   3115.86  619.81  0. 1.0000     0. 
  -1   0 -37   2606.82  596.54  0. 1.0000     0. 
   1   0 -37   3154.75  686.20  0. 1.0000     0. 
   1   0  37   2950.56  784.89  0. 1.0000     0. 
  -1   0  37   3370.25  715.83  0. 1.0000     0. 
  -1   0  38   3385.65  735.38  0. 1.0000     0. 
   1   0  38   3109.79  653.05  0. 1.0000     0. 
  -1   0 -38   3391.34  699.65  0. 1.0000     0. 
   1   0 -38   4030.19  734.40  0. 1.0000     0. 
   1   0  38   2686.75  658.45  0. 1.0000     0. 
  -1   0 -38   3835.65  723.73  0. 1.0000     0. 
  -1   0  38   3475.12  650.95  0. 1.0000     0. 
   1   0 -38   2921.83  644.26  0. 1.0000     0. 
   1   0  39   7011.58  906.60  0. 1.0000     0. 
  -1   0  39   6901.97  966.45  0. 1.0000     0. 
  -1   0 -39   6677.27  880.89  0. 1.0000     0. 
   1   0 -39   7359.94  966.65  0. 1.0000     0. 
  -1   0 -39   7094.44  891.95  0. 1.0000     0. 
   1   0  39   4747.26  942.68  0. 1.0000     0. 
  -1   0  39   7448.05  935.62  0. 1.0000     0. 
   1   0 -39   6524.67 1000.55  0. 1.0000     0. 
  -1   0 -40   2688.93  566.72  0. 1.0000     0. 
  -1   0  40   3467.71  623.78  0. 1.0000     0. 
   1   0  40   3036.23  582.88  0. 1.0000     0. 
   1   0 -40   2642.64  556.63  0. 1.0000     0. 
   1   0  40   1817.58  560.21  0. 1.0000     0. 
  -1   0 -40   2639.46  563.23  0. 1.0000     0. 
   1   0 -40   2026.51  582.87  0. 1.0000     0. 
  -1   0  40   2250.92  535.70  0. 1.0000     0. 
  -1   0 -41    297.82  188.14  0. 1.0000     0. 
   1   0  41    552.92  318.41  0. 1.0000     0. 
   1   0  41    638.25  292.07  0. 1.0000     0. 
   1   0 -41    509.43  272.67  0. 1.0000     0. 
  -1   0 -41    834.68  357.61  0. 1.0000     0. 
   1   0 -41    419.30  314.18  0. 1.0000     0. 
  -1   0  41    683.31  317.45  0. 1.0000     0. 
   1   0 -42   8419.80  891.98  0. 1.0000     0. 
  -1   0  42   7300.66  809.71  0. 1.0000     0. 
   1   0  42   7490.31  826.95  0. 1.0000     0. 
  -1   0 -42   6766.51  812.64  0. 1.0000     0. 
  -1   0 -42   7209.96  814.20  0. 1.0000     0. 
   1   0 -42   6741.58  793.16  0. 1.0000     0. 
   1   0  42   7243.88  881.91  0. 1.0000     0. 
   1   0 -42   6417.81  801.99  0. 1.0000     0. 
  -1   0  42   6800.96  758.45  0. 1.0000     0. 
  -1   0  43    964.57  305.93  0. 1.0000     0. 
  -1   0 -43    722.47  320.49  0. 1.0000     0. 
   1   0  43   1220.86  349.58  0. 1.0000     0. 
   1   0 -43    700.22  297.75  0. 1.0000     0. 
   1   0  43   1112.29  369.61  0. 1.0000     0. 
  -1   0 -43    749.74  254.15  0. 1.0000     0. 
   1   0 -43   1247.21  370.26  0. 1.0000     0. 
  -1   0  43    722.97  244.93  0. 1.0000     0. 
   1   0 -43    613.55  303.37  0. 1.0000     0. 
   1   0  44   7598.90  713.50  0. 1.0000     0. 
  -1   0  44   7694.57  703.11  0. 1.0000     0. 
  -1   0 -44   7103.39  720.53  0. 1.0000     0. 
   1   0 -44   7893.62  745.93  0. 1.0000     0. 
   1   0 -44   7181.38  714.65  0. 1.0000     0. 
  -1   0 -44   7274.73  732.53  0. 1.0000     0. 
   1   0  44   6287.99  693.79  0. 1.0000     0. 
  -1   0  44   7147.99  663.71  0. 1.0000     0. 
   1   0 -45    784.40  246.82  0. 1.0000     0. 
  -1   0 -45    588.79  221.97  0. 1.0000     0. 
   1   0 -45    525.15  219.00  0. 1.0000     0. 
  -1   0 -45    508.55  219.93  0. 1.0000     0. 
   1   1 -45   3292.19  444.75  0. 1.0000     0. 
  -1  -1 -45   2849.41  411.20  0. 1.0000     0. 
  -1   1  44    460.30  234.18  0. 1.0000     0. 
  -1  -1 -44    -60.89  144.59  0. 1.0000     0. 
   1  -1  44    295.35  218.87  0. 1.0000     0. 
   1   1 -44    248.45  181.45  0. 1.0000     0. 
   1   1 -44    127.33  166.24  0. 1.0000     0. 
   1  -1  44    303.46  233.52  0. 1.0000     0. 
  -1  -1 -44    -44.12  150.34  0. 1.0000     0. 
  -1   1  44    222.48  201.74  0. 1.0000     0. 
  -1   1  44    207.33  156.39  0. 1.0000     0. 
  -1   1  43   3557.56  550.12  0. 1.0000     0. 
  -1  -1 -43   3997.93  567.42  0. 1.0000     0. 
   1  -1  43   3740.67  528.23  0. 1.0000     0. 
   1   1 -43   3222.03  512.16  0. 1.0000     0. 
   1   1 -43   2762.67  466.45  0. 1.0000     0. 
  -1  -1 -43   3121.45  497.62  0. 1.0000     0. 
   1  -1  43   3633.33  618.34  0. 1.0000     0. 
  -1   1  43   4050.58  561.69  0. 1.0000     0. 
   1   1 -43   3147.58  514.56  0. 1.0000     0. 
   1  -1  42   2953.74  510.97  0. 1.0000     0. 
  -1  -1 -42   3105.23  582.71  0. 1.0000     0. 
   1   1 -42   3305.58  590.79  0. 1.0000     0. 
  -1   1  42   2772.08  509.31  0. 1.0000     0. 
   1  -1  42   1968.02  487.71  0. 1.0000     0. 
   1   1 -42   3262.76  546.59  0. 1.0000     0. 
  -1  -1 -42   2364.31  493.57  0. 1.0000     0. 
  -1   1  42   3123.14  541.71  0. 1.0000     0. 
   1   1 -42   2992.36  583.73  0. 1.0000     0. 
  -1  -1 -41    862.94  383.11  0. 1.0000     0. 
  -1   1  41   1238.95  405.48  0. 1.0000     0. 
   1  -1  41   1103.47  360.69  0. 1.0000     0. 
   1  -1  41   1222.08  380.43  0. 1.0000     0. 
  -1  -1 -41    962.23  346.64  0. 1.0000     0. 
   1   1 -41   1039.56  321.69  0. 1.0000     0. 
  -1   1  41   1112.68  357.85  0. 1.0000     0. 
   1   1 -41    294.89  227.94  0. 1.0000     0. 
   1  -1  40   7892.88  906.33  0. 1.0000     0. 
  -1   1  40   8088.51  940.34  0. 1.0000     0. 
  -1  -1 -40   8704.10  985.93  0. 1.0000     0. 
   1  -1  40   7657.99 1031.71  0. 1.0000     0. 
  -1  -1 -40   7671.62  909.22  0. 1.0000     0. 
   1   1 -40   7213.25  883.21  0. 1.0000     0. 
  -1   1  40   7182.71  879.98  0. 1.0000     0. 
   1   1 -40   7455.73  961.25  0. 1.0000     0. 
  -1  -1 -39  18211.80 1471.03  0. 1.0000     0. 
   1  -1  39  17614.40 1435.88  0. 1.0000     0. 
  -1   1  39  16691.30 1422.63  0. 1.0000     0. 
   1   1 -39  18025.30 1448.08  0. 1.0000     0. 
  -1  -1 -39  16870.50 1358.81  0. 1.0000     0. 
   1  -1  39  15495.80 1475.90  0. 1.0000     0. 
  -1   1  39  18212.30 1448.99  0. 1.0000     0. 
   1   1 -39  16762.70 1470.32  0. 1.0000     0. 
  -1  -1 -38   2041.74  506.78  0. 1.0000     0. 
  -1   1  38   2750.04  622.42  0. 1.0000     0. 
   1  -1  38   1518.34  421.94  0. 1.0000     0. 
  -1  -1 -38   2465.66  572.47  0. 1.0000     0. 
   1   1 -38   2087.74  562.72  0. 1.0000     0. 
  -1   1  38   3231.47  649.77  0. 1.0000     0. 
   1  -1  38   2121.23  617.28  0. 1.0000     0. 
   1   1 -38   2856.89  682.77  0. 1.0000     0. 
  -1  -1 -37   2169.89  588.24  0. 1.0000     0. 
   1  -1  37   2792.12  638.02  0. 1.0000     0. 
  -1   1  37   1583.93  546.78  0. 1.0000     0. 
   1   1 -37    -20.30  400.94  0. 1.0000     0. 
   1   1 -37   2193.68  573.68  0. 1.0000     0. 
  -1  -1 -37   2330.11  632.40  0. 1.0000     0. 
   1   1 -37   2057.51  577.10  0. 1.0000     0. 
  -1   1  37   1502.85  471.80  0. 1.0000     0. 
   1  -1  37    920.72  476.20  0. 1.0000     0. 
  -1  -1 -36  11294.90 1321.09  0. 1.0000     0. 
   1  -1  36  10045.80 1174.18  0. 1.0000     0. 
   1   1 -36  10830.40 1233.98  0. 1.0000     0. 
  -1  -1 -36   9670.34 1152.08  0. 1.0000     0. 
   1   1 -36   9616.05 1178.75  0. 1.0000     0. 
  -1   1  36   9671.96 1192.19  0. 1.0000     0. 
  -1  -1 -35   3697.66  790.26  0. 1.0000     0. 
   1  -1  35   3509.57  763.95  0. 1.0000     0. 
   1   1 -35   1274.60  554.09  0. 1.0000     0. 
   1   1 -35   3748.43  783.17  0. 1.0000     0. 
  -1  -1 -35   3454.23  670.16  0. 1.0000     0. 
   1   1 -35   2412.34  652.90  0. 1.0000     0. 
  -1   1  35   3284.87  715.98  0. 1.0000     0. 
  -1  -1 -34  31183.50 2168.35  0. 1.0000     0. 
   1  -1  34  28806.70 2026.75  0. 1.0000     0. 
   1   1 -34  26453.30 1934.02  0. 1.0000     0. 
  -1  -1 -34  26553.80 1897.12  0. 1.0000     0. 
  -1   1  34  25714.40 1682.91  0. 1.0000     0. 
  -1  -1 -34  21717.50 1724.63  0. 1.0000     0. 
  -1   1  34  25966.30 1985.12  0. 1.0000     0. 
   1   1 -34  28117.60 2040.42  0. 1.0000     0. 
  -1  -1 -33  15180.70 1522.55  0. 1.0000     0. 
   1  -1  33  13532.90 1396.52  0. 1.0000     0. 
   1   1 -33  10155.20 1414.62  0. 1.0000     0. 
  -1  -1 -33  13374.70 1375.92  0. 1.0000     0. 
  -1   1  33  12525.30 1189.38  0. 1.0000     0. 
   1   1 -33  14407.30 1429.36  0. 1.0000     0. 
  -1  -1 -33  10929.20 1244.11  0. 1.0000     0. 
  -1   1  33  13639.20 1444.16  0. 1.0000     0. 
   1   1 -33  13101.60 1435.17  0. 1.0000     0. 
  -1  -1 -32   1717.17  595.06  0. 1.0000     0. 
   1  -1  32   1642.76  549.40  0. 1.0000     0. 
   1   1 -32    343.37  342.93  0. 1.0000     0. 
   1   1 -32   1286.71  530.33  0. 1.0000     0. 
  -1  -1 -32   1343.14  478.60  0. 1.0000     0. 
  -1   1  32    868.27  368.14  0. 1.0000     0. 
  -1   1  32   1291.06  491.33  0. 1.0000     0. 
   1   1 -32   1679.43  613.06  0. 1.0000     0. 
  -1  -1 -32    682.04  355.12  0. 1.0000     0. 
  -1  -1 -31   7821.16 1098.05  0. 1.0000     0. 
   1  -1  31   6905.63  985.83  0. 1.0000     0. 
   1   1 -31   4681.53  897.17  0. 1.0000     0. 
  -1   1  31   6349.17  867.10  0. 1.0000     0. 
   1   1 -31   7104.33 1004.73  0. 1.0000     0. 
  -1  -1 -31   6820.26  967.52  0. 1.0000     0. 
   1   1 -31   6951.73 1083.53  0. 1.0000     0. 
  -1   1  31   6753.92 1040.99  0. 1.0000     0. 
  -1  -1 -31   5334.75  879.74  0. 1.0000     0. 
   1  -1  30   5203.26  855.74  0. 1.0000     0. 
   1   1 -30   4074.00  809.18  0. 1.0000     0. 
   1   1 -30   6124.05  929.53  0. 1.0000     0. 
  -1  -1 -30   5749.66  896.82  0. 1.0000     0. 
  -1   1  30   5246.12  780.10  0. 1.0000     0. 
  -1  -1 -30   4305.27  795.85  0. 1.0000     0. 
   1   1 -30   6348.26  981.48  0. 1.0000     0. 
  -1   1  30   5864.05  952.57  0. 1.0000     0. 
   1  -1  29  26952.90 1946.23  0. 1.0000     0. 
   1   1 -29  24694.60 2017.86  0. 1.0000     0. 
  -1   1  29  25830.10 1699.23  0. 1.0000     0. 
  -1  -1 -29  27919.30 1888.22  0. 1.0000     0. 
   1   1 -29  29998.50 2004.11  0. 1.0000     0. 
   1   1 -29  28644.70 2040.66  0. 1.0000     0. 
  -1  -1 -29  21228.70 1692.94  0. 1.0000     0. 
  -1   1  29  28244.00 2072.87  0. 1.0000     0. 
  -1   1  28   4438.13 2270.39  0. 1.0000     0. 
   1  -1  28   4672.81 2751.28  0. 1.0000     0. 
   1  -1  28   7083.11 1009.33  0. 1.0000     0. 
   1   1 -28   6721.45 1015.05  0. 1.0000     0. 
  -1  -1 -28   6534.59  905.36  0. 1.0000     0. 
   1   1 -28   6662.02  951.89  0. 1.0000     0. 
  -1   1  28   6133.30  821.16  0. 1.0000     0. 
  -1   1  28   6544.18  984.74  0. 1.0000     0. 
  -1  -1 -28   4909.92  793.07  0. 1.0000     0. 
   1   1 -28   7353.87 1001.34  0. 1.0000     0. 
   1  -1  27   8537.92 3158.41  0. 1.0000     0. 
   1  -1  27  11641.90 1273.30  0. 1.0000     0. 
  -1   1  27   8023.76 2945.87  0. 1.0000     0. 
   1   1 -27  11484.50 2484.29  0. 1.0000     0. 
  -1  -1 -27  12343.80 2002.41  0. 1.0000     0. 
   1   1 -27  12123.90 1308.62  0. 1.0000     0. 
  -1  -1 -27  11689.70 2362.19  0. 1.0000     0. 
   1   1 -27  13239.10 1293.06  0. 1.0000     0. 
  -1  -1 -27  12264.00 1213.38  0. 1.0000     0. 
   1   1 -27  13063.10 1329.16  0. 1.0000     0. 
  -1   1  27  12819.20 1350.73  0. 1.0000     0. 
   1  -1  26   5149.66 2299.33  0. 1.0000     0. 
  -1   1  26   2825.13 1800.53  0. 1.0000     0. 
  -1  -1 -26   5540.18 1319.17  0. 1.0000     0. 
  -1  -1 -26   6063.57 1679.19  0. 1.0000     0. 
   1   1 -26   4287.12 1439.61  0. 1.0000     0. 
  -1   1  25   2758.95 1804.77  0. 1.0000     0. 
   1  -1  25   2606.25 1828.69  0. 1.0000     0. 
  -1  -1 -25   4194.43 1384.82  0. 1.0000     0. 
  -1  -1 -25   3279.49  948.85  0. 1.0000     0. 
   1   1 -25   5130.28 1605.73  0. 1.0000     0. 
   1  -1  25   3535.17 1254.75  0. 1.0000     0. 
  -1   1  24   4286.73 2024.51  0. 1.0000     0. 
   1  -1  24   4215.13 2241.06  0. 1.0000     0. 
   1   1 -24   5511.66 1636.84  0. 1.0000     0. 
  -1  -1 -24   6911.42 1782.69  0. 1.0000     0. 
  -1  -1 -24   6139.12 1327.26  0. 1.0000     0. 
   1  -1  24   5055.24 1416.01  0. 1.0000     0. 
  -1  -1 -24   6545.23 1300.07  0. 1.0000     0. 
  -1   1  23  27563.10 4690.78  0. 1.0000     0. 
   1  -1  23  31872.20 5362.21  0. 1.0000     0. 
  -1  -1 -23  37342.50 3987.74  0. 1.0000     0. 
   1   1 -23  38289.60 4067.55  0. 1.0000     0. 
  -1  -1 -23  40733.00 3312.07  0. 1.0000     0. 
   1  -1  23  35433.10 3631.28  0. 1.0000     0. 
  -1  -1 -23  34007.60 2921.09  0. 1.0000     0. 
  -1   1  22  20603.10 3848.47  0. 1.0000     0. 
   1  -1  22  21123.70 4282.83  0. 1.0000     0. 
   1   1 -22  25826.30 3251.54  0. 1.0000     0. 
  -1  -1 -22  26070.40 2594.85  0. 1.0000     0. 
  -1  -1 -22  27097.30 3319.21  0. 1.0000     0. 
   1  -1  22  26594.20 3055.58  0. 1.0000     0. 
  -1  -1 -22  24884.80 2423.20  0. 1.0000     0. 
  -1   1  21   1929.54 1225.80  0. 1.0000     0. 
   1  -1  21   5568.17 2299.27  0. 1.0000     0. 
  -1  -1 -21   5030.75 1065.55  0. 1.0000     0. 
   1   1 -21   6477.39 1603.59  0. 1.0000     0. 
  -1  -1 -21   4995.39 1385.90  0. 1.0000     0. 
   1  -1  21   4620.50 1236.87  0. 1.0000     0. 
   1   1 -21   4921.22 1008.80  0. 1.0000     0. 
  -1  -1 -21   5186.61 1092.24  0. 1.0000     0. 
  -1   1  20  21578.50 3645.75  0. 1.0000     0. 
   1  -1  20  26925.60 4456.96  0. 1.0000     0. 
   1   1 -20  30522.50 3294.13  0. 1.0000     0. 
  -1  -1 -20  33269.80 2768.90  0. 1.0000     0. 
  -1  -1 -20  31222.80 3569.70  0. 1.0000     0. 
   1  -1  20  34679.40 3248.90  0. 1.0000     0. 
  -1  -1 -20  29649.10 2480.00  0. 1.0000     0. 
   1   1 -20  30184.90 2491.18  0. 1.0000     0. 
   1  -1  19  13948.90 3225.28  0. 1.0000     0. 
  -1   1  19  14993.70 2907.78  0. 1.0000     0. 
   1   1 -19  16748.20 2332.46  0. 1.0000     0. 
  -1  -1 -19  19038.50 2029.07  0. 1.0000     0. 
  -1  -1 -19  17151.30 2639.91  0. 1.0000     0. 
   1  -1  19  19001.60 2339.56  0. 1.0000     0. 
   1   1 -19  17561.80 1826.47  0. 1.0000     0. 
   1  -1  18  65206.20 6593.60  0. 1.0000     0. 
  -1  -1 -18  82760.30 4133.99  0. 1.0000     0. 
  -1  -1 -18  74893.29 5353.04  0. 1.0000     0. 
   1   1 -18  71161.39 4690.47  0. 1.0000     0. 
   1  -1  18  80306.49 4597.96  0. 1.0000     0. 
   1   1 -18  78821.01 3835.92  0. 1.0000     0. 
   1  -1  17  34148.10 4635.47  0. 1.0000     0. 
  -1   1  17  26970.90 3597.26  0. 1.0000     0. 
  -1  -1 -17  43003.20 2881.56  0. 1.0000     0. 
  -1  -1 -17  36112.20 3617.14  0. 1.0000     0. 
   1   1 -17  30966.90 2996.12  0. 1.0000     0. 
   1  -1  17  38054.00 2989.53  0. 1.0000     0. 
   1   1 -17  40070.40 2602.74  0. 1.0000     0. 
  -1   1  16  11713.70 2177.97  0. 1.0000     0. 
   1  -1  16  15264.40 3109.06  0. 1.0000     0. 
  -1  -1 -16  17860.30 1824.63  0. 1.0000     0. 
   1   1 -16  12922.50 1873.93  0. 1.0000     0. 
  -1  -1 -16  13859.00 2211.57  0. 1.0000     0. 
   1  -1  16  17226.00 1919.90  0. 1.0000     0. 
   1   1 -16  16211.60 1596.64  0. 1.0000     0. 
  -1   1  15  22628.80 2937.48  0. 1.0000     0. 
   1  -1  15  22310.10 3522.12  0. 1.0000     0. 
  -1  -1 -15  28142.30 2210.97  0. 1.0000     0. 
   1   1 -15  22881.80 2405.72  0. 1.0000     0. 
  -1  -1 -15  22731.90 2784.55  0. 1.0000     0. 
   1  -1  15  27576.70 2282.59  0. 1.0000     0. 
   1   1 -15  27652.80 2042.03  0. 1.0000     0. 
   1  -1  14  83773.09 6576.82  0. 1.0000     0. 
  -1   1  14  89358.70 5407.38  0. 1.0000     0. 
  -1  -1 -14 102848.01 4174.92  0. 1.0000     0. 
  -1  -1 -14  80877.00 5266.92  0. 1.0000     0. 
   1   1 -14  93821.80 4730.77  0. 1.0000     0. 
   1  -1  14 109533.00 4381.86  0. 1.0000     0. 
   1   1 -14 103150.00 3848.11  0. 1.0000     0. 
  -1   1  13  49680.30 3724.03  0. 1.0000     0. 
   1  -1  13  48069.70 4883.80  0. 1.0000     0. 
   1   1 -13  51085.60 3353.60  0. 1.0000     0. 
  -1  -1 -13  55163.60 2952.76  0. 1.0000     0. 
   1  -1  13  57198.70 2988.11  0. 1.0000     0. 
   1   1 -13  53110.80 2642.89  0. 1.0000     0. 
  -1   1  12   9282.08 1526.57  0. 1.0000     0. 
   1  -1  12   8420.38 1925.09  0. 1.0000     0. 
  -1  -1 -12  10244.10 1256.95  0. 1.0000     0. 
   1   1 -12  10339.20 1479.29  0. 1.0000     0. 
   1  -1  12  11773.80 1280.17  0. 1.0000     0. 
   1   1 -12   9713.16 1091.58  0. 1.0000     0. 
  -1   1  11 170513.00 6109.38  0. 1.0000     0. 
   1  -1  11 159707.00 8236.78  0. 1.0000     0. 
  -1  -1 -11 179576.02 5300.04  0. 1.0000     0. 
   1   1 -11 167378.00 5863.74  0. 1.0000     0. 
   1  -1  11 188972.98 5086.71  0. 1.0000     0. 
   1   1 -11 170813.00 4699.93  0. 1.0000     0. 
   1  -1  10 284198.9710738.70  0. 1.0000     0. 
  -1   1  10 301464.00 7839.05  0. 1.0000     0. 
   1   1 -10 309042.00 8044.89  0. 1.0000     0. 
  -1  -1 -10 315735.00 7202.69  0. 1.0000     0. 
   1  -1  10 332153.97 6817.59  0. 1.0000     0. 
   1   1 -10 296568.00 6347.49  0. 1.0000     0. 
   1   1  -9 198677.98 6032.63  0. 1.0000     0. 
  -1  -1  -9 200629.00 5407.06  0. 1.0000     0. 
  -1   1   9 203595.98 5747.58  0. 1.0000     0. 
   1  -1   9 190973.00 8203.63  0. 1.0000     0. 
   1   1  -9 191082.98 4738.12  0. 1.0000     0. 
   1   1  -8 301891.03 7490.39  0. 1.0000     0. 
  -1  -1  -8 305158.00 6765.56  0. 1.0000     0. 
  -1   1   8 325220.97 6962.46  0. 1.0000     0. 
   1  -1   8 305470.0310247.10  0. 1.0000     0. 
   1   1  -8 296294.97 6069.95  0. 1.0000     0. 
   1   1  -7  96778.91 3906.67  0. 1.0000     0. 
  -1  -1  -7  98108.20 3469.18  0. 1.0000     0. 
   1   1  -7  96755.09 2732.60  0. 1.0000     0. 
   1  -1   7 106308.00 5498.35  0. 1.0000     0. 
  -1   1   7 102493.01 3371.46  0. 1.0000     0. 
   1   1  -7  91570.40 3002.98  0. 1.0000     0. 
  -1  -1  -6 126351.00 3885.45  0. 1.0000     0. 
   1   1  -6 126102.99 4388.45  0. 1.0000     0. 
   1   1  -6 120517.99 3028.09  0. 1.0000     0. 
   1  -1   6 133840.00 5920.40  0. 1.0000     0. 
  -1   1   6 136744.98 3730.49  0. 1.0000     0. 
   1   1  -6 122127.00 3382.42  0. 1.0000     0. 
   1   1  -5 173604.00 3692.57  0. 1.0000     0. 
  -1  -1  -5 186023.00 4655.47  0. 1.0000     0. 
   1   1  -5 176783.02 5203.44  0. 1.0000     0. 
  -1   1   5 181010.00 5008.09  0. 1.0000     0. 
   1   1  -5 179142.98 4104.20  0. 1.0000     0. 
  -1  -1  -4   8065.33  880.91  0. 1.0000     0. 
   1   1  -4   8009.60  698.17  0. 1.0000     0. 
   1   1  -4   8251.05 1059.41  0. 1.0000     0. 
   1   1  -4   9121.47 1150.11  0. 1.0000     0. 
   1   1  -4   8350.38  801.66  0. 1.0000     0. 
  -1   1   4   9379.75 1068.99  0. 1.0000     0. 
   1   1  -3 521776.00 7918.84  0. 1.0000     0. 
   1   1  -3 551573.00 9911.33  0. 1.0000     0. 
  -1  -1  -3 532125.00 8864.52  0. 1.0000     0. 
   1   1  -3 576912.0010056.10  0. 1.0000     0. 
   1  -1   3 595510.0010617.10  0. 1.0000     0. 
  -1   1   3 562190.94 9427.33  0. 1.0000     0. 
   1   1  -2 190866.98 3942.23  0. 1.0000     0. 
  -1   1   2 198543.00 4722.86  0. 1.0000     0. 
   1   1  -1 493281.00 7552.08  0. 1.0000     0. 
   1   1  -1 481728.00 6857.55  0. 1.0000     0. 
   1   1  -1 527686.00 8712.17  0. 1.0000     0. 
  -1   1   1 520632.00 8347.41  0. 1.0000     0. 
   1  -1   1 503258.00 7223.94  0. 1.0000     0. 
   1   1   0   2030.39  323.76  0. 1.0000     0. 
   1   1   0   2562.09  472.86  0. 1.0000     0. 
   1   1   0   2673.11  546.45  0. 1.0000     0. 
   1  -1   0   3139.62  477.28  0. 1.0000     0. 
  -1   1   0   2942.83  560.99  0. 1.0000     0. 
  -1  -1   0   1804.77  289.17  0. 1.0000     0. 
  -1   1  -1 480643.97 6617.20  0. 1.0000     0. 
   1   1   1 468396.97 7031.59  0. 1.0000     0. 
   1   1   1 488771.00 8092.06  0. 1.0000     0. 
   1  -1  -1 504213.03 7480.81  0. 1.0000     0. 
  -1   1  -1 493112.97 8048.42  0. 1.0000     0. 
  -1   1  -2 185026.00 3296.85  0. 1.0000     0. 
  -1   1  -2 198523.00 4026.75  0. 1.0000     0. 
   1   1   2 184372.02 4260.38  0. 1.0000     0. 
   1  -1  -2 200728.02 4144.97  0. 1.0000     0. 
  -1   1  -2 195263.02 4497.25  0. 1.0000     0. 
  -1   1  -3 571307.00 8342.71  0. 1.0000     0. 
   1  -1  -3 574893.00 8421.39  0. 1.0000     0. 
  -1   1  -3 549835.00 8744.23  0. 1.0000     0. 
  -1   1  -4  10251.30  890.14  0. 1.0000     0. 
   1   1   4   8241.22  759.93  0. 1.0000     0. 
  -1   1  -4   9744.07  970.08  0. 1.0000     0. 
   1  -1  -4  10831.00  913.32  0. 1.0000     0. 
  -1   1  -5 203908.00 4493.99  0. 1.0000     0. 
   1  -1  -5 198639.00 4426.41  0. 1.0000     0. 
   1  -1  -6 134941.98 4202.35  0. 1.0000     0. 
  -1   1  -6 139136.98 3731.98  0. 1.0000     0. 
   1   1   6 145448.02 3851.75  0. 1.0000     0. 
  -1   1  -6 124405.99 3894.31  0. 1.0000     0. 
   1  -1  -6 130417.00 3596.90  0. 1.0000     0. 
   1   1   7  79994.30 2692.20  0. 1.0000     0. 
   1  -1  -7  95292.01 4192.26  0. 1.0000     0. 
   1  -1  -7  91861.70 3543.68  0. 1.0000     0. 
  -1   1  -7 105833.01 3321.01  0. 1.0000     0. 
   1   1   7 111110.99 3456.57  0. 1.0000     0. 
   1  -1  -7 101021.99 3203.68  0. 1.0000     0. 
   1  -1  -8 299810.00 8015.85  0. 1.0000     0. 
   1  -1  -8 282777.03 6919.23  0. 1.0000     0. 
  -1   1  -8 327334.97 6560.42  0. 1.0000     0. 
   1   1   8 322461.00 6780.38  0. 1.0000     0. 
   1  -1  -8 305727.00 6323.73  0. 1.0000     0. 
   1  -1  -9 198858.00 6479.60  0. 1.0000     0. 
  -1   1  -9 205813.98 5199.71  0. 1.0000     0. 
   1  -1  -9 190086.00 5605.40  0. 1.0000     0. 
   1  -1  -9 201494.00 5056.46  0. 1.0000     0. 
   1  -1 -10 303164.97 8467.54  0. 1.0000     0. 
  -1   1 -10 324079.00 6896.76  0. 1.0000     0. 
   1  -1 -10 296160.03 7502.55  0. 1.0000     0. 
   1   1  10 329595.00 7349.04  0. 1.0000     0. 
   1  -1 -10 315286.03 6874.61  0. 1.0000     0. 
   1  -1 -11 175476.00 6467.24  0. 1.0000     0. 
  -1  -1  11 178623.02 6304.39  0. 1.0000     0. 
   1  -1 -11 171746.00 5625.29  0. 1.0000     0. 
  -1   1 -11 183404.98 5076.20  0. 1.0000     0. 
   1   1  11 193220.00 5670.06  0. 1.0000     0. 
   1  -1 -11 179181.00 5017.35  0. 1.0000     0. 
   1   1  12  11227.00 2284.75  0. 1.0000     0. 
  -1  -1  12  11366.20 1622.37  0. 1.0000     0. 
  -1   1 -12   9439.10 1773.16  0. 1.0000     0. 
   1  -1 -12  11370.40 1420.48  0. 1.0000     0. 
  -1   1 -12  12633.30 1307.67  0. 1.0000     0. 
   1   1  12  11240.30 1411.01  0. 1.0000     0. 
   1  -1 -12  11611.70 1248.51  0. 1.0000     0. 
  -1  -1  13  53850.20 3787.63  0. 1.0000     0. 
   1   1  13  49529.70 4914.77  0. 1.0000     0. 
   1  -1 -13  54225.70 3220.52  0. 1.0000     0. 
  -1   1 -13  50505.89 4193.04  0. 1.0000     0. 
  -1   1 -13  58775.60 2927.45  0. 1.0000     0. 
   1   1  13  56848.39 3324.50  0. 1.0000     0. 
   1  -1 -13  57390.20 2914.01  0. 1.0000     0. 
  -1  -1  14  94050.20 5444.77  0. 1.0000     0. 
   1   1  14  98709.70 6996.55  0. 1.0000     0. 
  -1   1 -14 108354.00 4175.86  0. 1.0000     0. 
  -1   1 -14  88164.79 5693.73  0. 1.0000     0. 
   1  -1 -14  96297.50 4508.05  0. 1.0000     0. 
   1   1  14 106834.00 4739.64  0. 1.0000     0. 
   1  -1 -14 104127.99 4088.21  0. 1.0000     0. 
   1   1  15  29140.10 4003.84  0. 1.0000     0. 
  -1  -1  15  25086.10 3063.24  0. 1.0000     0. 
   1  -1 -15  26940.60 2436.33  0. 1.0000     0. 
  -1   1 -15  30075.30 2214.27  0. 1.0000     0. 
  -1   1 -15  26338.70 3133.00  0. 1.0000     0. 
   1   1  15  25811.10 2465.84  0. 1.0000     0. 
   1  -1 -15  29224.10 2191.45  0. 1.0000     0. 
  -1  -1  16  16964.10 2598.94  0. 1.0000     0. 
   1   1  16  16224.60 3138.83  0. 1.0000     0. 
  -1   1 -16  13745.60 2353.83  0. 1.0000     0. 
   1  -1 -16  15175.90 1865.44  0. 1.0000     0. 
  -1   1 -16  18524.00 1800.03  0. 1.0000     0. 
   1   1  16  16781.60 2079.06  0. 1.0000     0. 
   1  -1 -16  16410.20 1711.31  0. 1.0000     0. 
  -1  -1  17  27542.40 3620.90  0. 1.0000     0. 
   1   1  17  35858.30 4719.90  0. 1.0000     0. 
  -1   1 -17  35058.30 3791.45  0. 1.0000     0. 
   1  -1 -17  33996.70 2935.07  0. 1.0000     0. 
  -1   1 -17  38796.90 2707.27  0. 1.0000     0. 
   1   1  17  34483.60 3098.82  0. 1.0000     0. 
  -1   1 -17  31609.60 2030.19  0. 1.0000     0. 
   1  -1 -17  36529.39 2624.72  0. 1.0000     0. 
   1   1  18  76967.70 7112.71  0. 1.0000     0. 
  -1  -1  18  65922.51 5741.00  0. 1.0000     0. 
  -1   1 -18  84150.30 4145.61  0. 1.0000     0. 
  -1   1 -18  83214.61 5950.57  0. 1.0000     0. 
   1  -1 -18  72563.20 4464.71  0. 1.0000     0. 
   1   1  18  79172.80 4900.61  0. 1.0000     0. 
   1  -1 -18  81769.70 4110.36  0. 1.0000     0. 
   1   1  19  17343.90 3529.01  0. 1.0000     0. 
  -1  -1  19  12937.70 2702.35  0. 1.0000     0. 
  -1   1 -19  20991.30 2984.85  0. 1.0000     0. 
   1  -1 -19  16096.90 2153.55  0. 1.0000     0. 
  -1   1 -19  19812.20 2050.43  0. 1.0000     0. 
   1   1  19  18370.20 2420.54  0. 1.0000     0. 
   1  -1 -19  18429.50 1991.92  0. 1.0000     0. 
  -1  -1  20  23573.40 3841.37  0. 1.0000     0. 
   1   1  20  30416.40 4840.31  0. 1.0000     0. 
   1  -1 -20  26549.80 2899.09  0. 1.0000     0. 
  -1   1 -20  33190.30 3803.46  0. 1.0000     0. 
  -1   1 -20  33461.10 2755.02  0. 1.0000     0. 
   1   1  20  29142.80 3212.08  0. 1.0000     0. 
   1  -1 -20  33261.80 2753.51  0. 1.0000     0. 
  -1  -1  21   2661.15 1521.41  0. 1.0000     0. 
   1   1  21   6979.60 2377.67  0. 1.0000     0. 
  -1   1 -21   7040.54 1888.16  0. 1.0000     0. 
  -1   1 -21   6985.40 1320.59  0. 1.0000     0. 
   1  -1 -21   5967.21 1436.66  0. 1.0000     0. 
   1   1  21   6758.73 1586.57  0. 1.0000     0. 
   1  -1 -21   6336.90 1250.39  0. 1.0000     0. 
   1   1  22  24651.10 4669.11  0. 1.0000     0. 
  -1  -1  22  18286.20 3694.43  0. 1.0000     0. 
  -1   1 -22  27808.60 2652.30  0. 1.0000     0. 
   1  -1 -22  23821.10 2969.64  0. 1.0000     0. 
  -1   1 -22  30224.40 3720.60  0. 1.0000     0. 
   1   1  22  26255.20 3203.71  0. 1.0000     0. 
   1  -1 -22  27426.50 2658.96  0. 1.0000     0. 
  -1  -1  23  25943.00 4574.07  0. 1.0000     0. 
   1   1  23  28843.20 5097.39  0. 1.0000     0. 
  -1   1 -23  43547.70 4533.47  0. 1.0000     0. 
   1  -1 -23  38293.50 3837.00  0. 1.0000     0. 
  -1   1 -23  43522.50 3403.50  0. 1.0000     0. 
   1   1  23  39137.20 3990.71  0. 1.0000     0. 
   1  -1 -23  40165.80 3325.74  0. 1.0000     0. 
   1   1  24   4471.06 2006.48  0. 1.0000     0. 
  -1  -1  24   4296.49 2008.12  0. 1.0000     0. 
  -1   1 -24   6976.22 1373.02  0. 1.0000     0. 
   1  -1 -24   5870.17 1555.76  0. 1.0000     0. 
  -1   1 -24   7525.27 1914.16  0. 1.0000     0. 
   1   1  24   6844.04 1703.75  0. 1.0000     0. 
   1  -1 -24   5591.73 1277.72  0. 1.0000     0. 
   1   1  25   3453.06 2106.95  0. 1.0000     0. 
  -1  -1  25   2744.38 1720.01  0. 1.0000     0. 
  -1   1 -25   4089.74 1170.06  0. 1.0000     0. 
  -1   1 -25   4542.43 1583.73  0. 1.0000     0. 
   1   1  25   2822.30 1187.52  0. 1.0000     0. 
   1  -1 -25   2918.24  945.20  0. 1.0000     0. 
  -1  -1  26   5594.21 2584.77  0. 1.0000     0. 
  -1   1 -26   8633.34 2215.29  0. 1.0000     0. 
  -1   1 -26   5621.62 1342.77  0. 1.0000     0. 
   1   1  26   5229.09 1633.21  0. 1.0000     0. 
   1  -1 -26   5916.61 1378.94  0. 1.0000     0. 
  -1  -1  27   8995.66 3233.53  0. 1.0000     0. 
   1   1  27  12275.40 1316.09  0. 1.0000     0. 
  -1   1 -27  15535.80 2899.15  0. 1.0000     0. 
   1   1  27  12545.40 2550.06  0. 1.0000     0. 
  -1   1 -27  14060.90 1329.10  0. 1.0000     0. 
   1  -1 -27  14199.90 1327.43  0. 1.0000     0. 
  -1  -1  27  12675.20 1336.82  0. 1.0000     0. 
  -1   1 -27  12225.70 1315.56  0. 1.0000     0. 
   1  -1 -27  14064.10 1360.01  0. 1.0000     0. 
  -1  -1  28   4123.11 2096.95  0. 1.0000     0. 
   1   1  28   6671.11  982.29  0. 1.0000     0. 
  -1   1 -28   8032.53 1027.56  0. 1.0000     0. 
   1  -1 -28   7196.82  968.67  0. 1.0000     0. 
   1   1  28   5724.78  842.88  0. 1.0000     0. 
  -1  -1  28   6654.67  994.64  0. 1.0000     0. 
  -1   1 -28   5834.07  933.39  0. 1.0000     0. 
   1  -1 -28   6707.72  947.91  0. 1.0000     0. 
  -1   1 -29  29611.10 2088.99  0. 1.0000     0. 
   1   1  29  29032.40 2046.41  0. 1.0000     0. 
   1  -1 -29  30132.30 2015.67  0. 1.0000     0. 
  -1   1 -29  29557.60 1980.24  0. 1.0000     0. 
   1   1  29  25680.40 1830.65  0. 1.0000     0. 
  -1   1 -29  26244.10 1945.95  0. 1.0000     0. 
   1  -1 -29  26831.80 1933.72  0. 1.0000     0. 
  -1  -1  29  26824.80 1985.37  0. 1.0000     0. 
  -1   1 -30   5948.65  960.25  0. 1.0000     0. 
   1   1  30   5702.09  942.98  0. 1.0000     0. 
   1  -1 -30   2803.88  723.51  0. 1.0000     0. 
   1  -1 -30   5865.00  900.16  0. 1.0000     0. 
  -1   1 -30   5192.65  872.30  0. 1.0000     0. 
  -1  -1  30   5398.80  922.57  0. 1.0000     0. 
   1   1  30   4555.99  747.78  0. 1.0000     0. 
   1  -1 -30   5725.26  956.27  0. 1.0000     0. 
  -1   1 -30   4766.22  869.36  0. 1.0000     0. 
  -1   1 -31   6744.77 1013.27  0. 1.0000     0. 
   1   1  31   7006.13 1017.42  0. 1.0000     0. 
   1  -1 -31   2819.58  741.61  0. 1.0000     0. 
   1  -1 -31   7407.13 1036.83  0. 1.0000     0. 
  -1   1 -31   7614.11 1015.36  0. 1.0000     0. 
  -1   1 -31   6146.52 1000.83  0. 1.0000     0. 
   1   1  31   6355.67  933.69  0. 1.0000     0. 
  -1  -1  31   6283.20  979.67  0. 1.0000     0. 
   1  -1 -31   6331.24  971.65  0. 1.0000     0. 
   1   1  32   1399.01  450.52  0. 1.0000     0. 
  -1   1 -32    949.72  493.15  0. 1.0000     0. 
   1  -1 -32    434.67  379.91  0. 1.0000     0. 
   1  -1 -32   1155.84  429.36  0. 1.0000     0. 
  -1   1 -32    416.25  372.80  0. 1.0000     0. 
   1  -1 -32    382.61  387.19  0. 1.0000     0. 
   1   1  32    776.37  359.29  0. 1.0000     0. 
  -1   1 -32   1108.33  497.97  0. 1.0000     0. 
  -1  -1  32    691.55  416.91  0. 1.0000     0. 
  -1   1 -33  12945.10 1415.66  0. 1.0000     0. 
   1   1  33  15278.40 1517.56  0. 1.0000     0. 
  -1   1 -33  13860.00 1408.80  0. 1.0000     0. 
   1  -1 -33  14611.80 1415.78  0. 1.0000     0. 
  -1   1 -33  12284.30 1373.87  0. 1.0000     0. 
   1  -1 -33  13268.80 1434.56  0. 1.0000     0. 
   1   1  33  12035.10 1253.83  0. 1.0000     0. 
  -1  -1  33  13753.20 1429.90  0. 1.0000     0. 
  -1   1 -34  29449.60 2081.33  0. 1.0000     0. 
   1   1  34  26324.30 1986.15  0. 1.0000     0. 
   1  -1 -34  27969.40 1954.73  0. 1.0000     0. 
  -1   1 -34  26717.90 1935.05  0. 1.0000     0. 
   1  -1 -34  26418.10 1960.68  0. 1.0000     0. 
   1   1  34  26391.70 1839.60  0. 1.0000     0. 
  -1   1 -34  24755.60 1936.90  0. 1.0000     0. 
  -1  -1  34  25324.70 1933.42  0. 1.0000     0. 
   1   1  35   2981.92  736.61  0. 1.0000     0. 
  -1   1 -35   3883.37  811.77  0. 1.0000     0. 
   1  -1 -35   3309.68  702.17  0. 1.0000     0. 
  -1   1 -35   3004.79  714.80  0. 1.0000     0. 
   1  -1 -35   3038.88  685.64  0. 1.0000     0. 
   1   1  35   3601.57  698.33  0. 1.0000     0. 
  -1  -1  35   3677.28  788.00  0. 1.0000     0. 
  -1  -1  36   8394.98 1109.62  0. 1.0000     0. 
   1   1  36  10150.70 1217.25  0. 1.0000     0. 
  -1   1 -36  10247.10 1229.25  0. 1.0000     0. 
   1  -1 -36  10146.10 1151.29  0. 1.0000     0. 
   1   1  36   9194.44 1194.76  0. 1.0000     0. 
  -1   1 -36  10091.20 1174.46  0. 1.0000     0. 
  -1  -1  36   8890.23 1101.53  0. 1.0000     0. 
   1   1  36   9217.84 1055.08  0. 1.0000     0. 
   1  -1 -36   9249.50 1146.52  0. 1.0000     0. 
   1   1  37   2865.45  651.22  0. 1.0000     0. 
  -1  -1  37   2561.18  643.37  0. 1.0000     0. 
  -1   1 -37   2126.39  574.66  0. 1.0000     0. 
   1   1  37   2505.97  668.42  0. 1.0000     0. 
   1  -1 -37   2535.40  571.39  0. 1.0000     0. 
  -1   1 -37   2341.23  608.96  0. 1.0000     0. 
  -1  -1  37   2963.60  622.97  0. 1.0000     0. 
   1   1  37   1874.13  476.11  0. 1.0000     0. 
   1  -1 -37   2265.98  623.39  0. 1.0000     0. 
  -1   1 -38   2423.92  529.61  0. 1.0000     0. 
   1   1  38   2650.25  571.33  0. 1.0000     0. 
  -1  -1  38   2755.14  591.80  0. 1.0000     0. 
   1   1  38   2109.35  588.07  0. 1.0000     0. 
   1  -1 -38   3084.82  662.22  0. 1.0000     0. 
  -1   1 -38   2368.46  568.81  0. 1.0000     0. 
   1   1  38   2683.24  569.41  0. 1.0000     0. 
  -1  -1  38   2507.99  579.37  0. 1.0000     0. 
   1  -1 -38   2504.22  604.30  0. 1.0000     0. 
  -1  -1  39  18537.20 1447.60  0. 1.0000     0. 
  -1   1 -39  20519.30 1568.40  0. 1.0000     0. 
   1   1  39  19623.50 1542.25  0. 1.0000     0. 
   1  -1 -39  20779.10 1550.29  0. 1.0000     0. 
   1   1  39  16835.90 1523.36  0. 1.0000     0. 
  -1   1 -39  19193.30 1512.10  0. 1.0000     0. 
   1   1  39  16368.70 1283.22  0. 1.0000     0. 
  -1  -1  39  18068.20 1421.71  0. 1.0000     0. 
   1  -1 -39  18235.20 1473.84  0. 1.0000     0. 
  -1   1 -40   7491.40  918.32  0. 1.0000     0. 
  -1  -1  40   6586.24  824.91  0. 1.0000     0. 
   1   1  40   7393.91  943.49  0. 1.0000     0. 
  -1   1 -40   6816.72  867.13  0. 1.0000     0. 
   1   1  40   5552.22  899.75  0. 1.0000     0. 
   1  -1 -40   7481.69  921.95  0. 1.0000     0. 
  -1  -1  40   6576.53  819.41  0. 1.0000     0. 
   1  -1 -40   6700.10  868.90  0. 1.0000     0. 
   1   1  40   6446.04  763.76  0. 1.0000     0. 
  -1   1 -41    386.62  273.99  0. 1.0000     0. 
   1   1  41    262.98  225.97  0. 1.0000     0. 
  -1  -1  41   1047.37  368.14  0. 1.0000     0. 
  -1   1 -41    560.60  346.95  0. 1.0000     0. 
   1   1  41    -23.14  260.65  0. 1.0000     0. 
   1  -1 -41    495.24  351.08  0. 1.0000     0. 
   1  -1 -41     68.10  176.35  0. 1.0000     0. 
   1   1  41    604.23  262.68  0. 1.0000     0. 
  -1  -1  41    459.07  261.63  0. 1.0000     0. 
  -1  -1  42   2617.97  487.71  0. 1.0000     0. 
  -1   1 -42   3303.01  565.13  0. 1.0000     0. 
   1  -1 -42   3244.19  550.79  0. 1.0000     0. 
   1   1  42   2986.15  535.53  0. 1.0000     0. 
  -1   1 -42   2980.70  541.79  0. 1.0000     0. 
   1  -1 -42   2915.97  508.98  0. 1.0000     0. 
   1   1  42   2486.24  502.18  0. 1.0000     0. 
  -1  -1  42   2758.98  488.02  0. 1.0000     0. 
   1  -1 -42   2308.46  492.45  0. 1.0000     0. 
   1   1  43   5506.77  668.76  0. 1.0000     0. 
  -1   1 -43   4443.30  596.84  0. 1.0000     0. 
  -1  -1  43   4125.98  546.61  0. 1.0000     0. 
   1  -1 -43   4087.56  592.24  0. 1.0000     0. 
  -1   1 -43   4682.80  609.60  0. 1.0000     0. 
   1  -1 -43   4938.10  636.45  0. 1.0000     0. 
   1   1  43   3887.62  555.50  0. 1.0000     0. 
  -1  -1  43   4349.48  539.10  0. 1.0000     0. 
   1  -1 -43   3498.66  557.52  0. 1.0000     0. 
   1   1  44    313.63  230.55  0. 1.0000     0. 
   1  -1 -44     68.06  177.70  0. 1.0000     0. 
  -1   1 -44    -11.57  138.63  0. 1.0000     0. 
   1  -1 -44    173.18  187.77  0. 1.0000     0. 
  -1   1 -44    211.06  165.51  0. 1.0000     0. 
   1   1  45   4861.32  525.55  0. 1.0000     0. 
   1  -1 -45   3530.26  455.81  0. 1.0000     0. 
  -1   1 -45   3820.50  479.85  0. 1.0000     0. 
  -1  -1  45   4625.98  590.66  0. 1.0000     0. 
   1  -1 -45   4091.66  479.63  0. 1.0000     0. 
  -1   1 -45   4085.27  500.62  0. 1.0000     0. 
  -1   2  44   2736.15  445.24  0. 1.0000     0. 
  -1  -2 -44   2412.39  417.68  0. 1.0000     0. 
   1   2 -44   2055.21  368.00  0. 1.0000     0. 
   1  -2  44   2480.33  454.58  0. 1.0000     0. 
  -1  -2 -44   2335.45  383.55  0. 1.0000     0. 
   1   2 -44   2091.33  375.42  0. 1.0000     0. 
  -1   2  44   3084.68  450.07  0. 1.0000     0. 
  -1  -2 -43   4162.41  561.05  0. 1.0000     0. 
  -1   2  43   4774.93  613.59  0. 1.0000     0. 
   1   2 -43   4971.02  617.80  0. 1.0000     0. 
   1   2 -43   4348.17  577.95  0. 1.0000     0. 
   1  -2  43   5681.64  752.52  0. 1.0000     0. 
  -1  -2 -43   4724.41  584.26  0. 1.0000     0. 
  -1   2  43   5734.68  648.94  0. 1.0000     0. 
   1   2 -42  14987.70 1134.87  0. 1.0000     0. 
  -1   2  42  15817.50 1190.76  0. 1.0000     0. 
  -1  -2 -42  13928.10 1087.38  0. 1.0000     0. 
   1   2 -42  12989.70 1148.81  0. 1.0000     0. 
   1  -2  42  14375.10 1269.56  0. 1.0000     0. 
  -1  -2 -42  13718.70 1037.63  0. 1.0000     0. 
   1   2 -42  13714.10 1069.08  0. 1.0000     0. 
   1   2 -42  15511.90 1217.13  0. 1.0000     0. 
  -1   2  42  15266.00 1124.78  0. 1.0000     0. 
   1   2 -41   5570.74  786.12  0. 1.0000     0. 
  -1   2  41   5843.56  781.89  0. 1.0000     0. 
   1  -2  41   5910.29  705.00  0. 1.0000     0. 
  -1  -2 -41   6412.58  804.40  0. 1.0000     0. 
   1  -2  41   6376.52  887.11  0. 1.0000     0. 
   1   2 -41   6065.27  885.62  0. 1.0000     0. 
   1   2 -41   6176.89  779.84  0. 1.0000     0. 
  -1  -2 -41   5541.76  705.35  0. 1.0000     0. 
   1   2 -41   6246.42  827.88  0. 1.0000     0. 
  -1   2  41   6306.61  775.87  0. 1.0000     0. 
  -1  -2 -40   3549.54  611.80  0. 1.0000     0. 
  -1   2  40   4402.79  736.19  0. 1.0000     0. 
   1  -2  40   3923.87  643.78  0. 1.0000     0. 
   1   2 -40   3369.91  598.42  0. 1.0000     0. 
   1  -2  40   2913.56  736.68  0. 1.0000     0. 
  -1  -2 -40   4008.85  627.54  0. 1.0000     0. 
  -1   2  40   4926.12  714.47  0. 1.0000     0. 
   1   2 -40   3816.54  714.27  0. 1.0000     0. 
  -1  -2 -39     21.71  303.61  0. 1.0000     0. 
  -1   2  39   1119.46  422.70  0. 1.0000     0. 
   1  -2  39    355.14  284.49  0. 1.0000     0. 
  -1  -2 -39    104.51  278.04  0. 1.0000     0. 
   1   2 -39    191.89  204.21  0. 1.0000     0. 
   1  -2  39    139.15  329.27  0. 1.0000     0. 
  -1   2  39   1159.42  392.85  0. 1.0000     0. 
   1   2 -39   -302.23  369.55  0. 1.0000     0. 
   1  -2  38    787.66  362.98  0. 1.0000     0. 
  -1  -2 -38   1019.70  389.06  0. 1.0000     0. 
  -1   2  38   1773.90  562.49  0. 1.0000     0. 
  -1  -2 -38   1018.39  338.25  0. 1.0000     0. 
   1   2 -38   1103.76  394.75  0. 1.0000     0. 
   1  -2  38    238.90  317.56  0. 1.0000     0. 
  -1   2  38    634.89  439.49  0. 1.0000     0. 
   1   2 -38    684.95  357.41  0. 1.0000     0. 
   1  -2  37  21215.40 1609.39  0. 1.0000     0. 
  -1  -2 -37  20921.20 1652.20  0. 1.0000     0. 
  -1   2  37  20950.40 1693.04  0. 1.0000     0. 
   1  -2  37  20505.30 1836.01  0. 1.0000     0. 
   1   2 -37  21192.80 1613.53  0. 1.0000     0. 
  -1  -2 -37  20794.60 1572.39  0. 1.0000     0. 
  -1   2  37  21149.10 1655.07  0. 1.0000     0. 
   1   2 -37  20280.40 1704.29  0. 1.0000     0. 
  -1  -2 -36    735.73  346.32  0. 1.0000     0. 
   1  -2  36   1009.24  395.12  0. 1.0000     0. 
   1   2 -36    115.07  454.84  0. 1.0000     0. 
   1   2 -36    948.52  435.50  0. 1.0000     0. 
  -1  -2 -36    702.82  344.33  0. 1.0000     0. 
  -1   2  36    599.35  389.15  0. 1.0000     0. 
   1   2 -36    790.35  478.75  0. 1.0000     0. 
   1  -2  35   6826.66  969.85  0. 1.0000     0. 
  -1  -2 -35   8774.14 1125.79  0. 1.0000     0. 
   1   2 -35   4196.73  906.49  0. 1.0000     0. 
   1   2 -35   6462.19  993.37  0. 1.0000     0. 
  -1   2  35   7276.02  913.20  0. 1.0000     0. 
  -1  -2 -35   7551.90  980.09  0. 1.0000     0. 
  -1   2  35   7926.37 1076.46  0. 1.0000     0. 
   1   2 -35   8118.69 1110.19  0. 1.0000     0. 
   1  -2  34  14282.70 1421.44  0. 1.0000     0. 
  -1  -2 -34  16719.30 1582.90  0. 1.0000     0. 
   1   2 -34   9557.83 1366.81  0. 1.0000     0. 
  -1  -2 -34  13224.90 1336.51  0. 1.0000     0. 
  -1   2  34  14001.40 1256.33  0. 1.0000     0. 
   1   2 -34  14537.00 1433.20  0. 1.0000     0. 
  -1   2  34  15099.40 1494.65  0. 1.0000     0. 
   1   2 -34  15567.20 1563.36  0. 1.0000     0. 
   1  -2  33  12638.30 1318.57  0. 1.0000     0. 
  -1  -2 -33  13086.70 1417.69  0. 1.0000     0. 
   1   2 -33   7912.02 1198.22  0. 1.0000     0. 
  -1  -2 -33  10931.10 1207.52  0. 1.0000     0. 
  -1   2  33  11338.00 1170.16  0. 1.0000     0. 
   1   2 -33  12744.40 1330.17  0. 1.0000     0. 
  -1   2  33  12301.60 1354.98  0. 1.0000     0. 
   1   2 -33  12937.90 1403.37  0. 1.0000     0. 
  -1  -2 -32   1797.06  564.78  0. 1.0000     0. 
   1  -2  32   1797.01  553.48  0. 1.0000     0. 
   1   2 -32    884.47  429.80  0. 1.0000     0. 
   1   2 -32   1508.19  501.69  0. 1.0000     0. 
  -1  -2 -32   1497.90  454.54  0. 1.0000     0. 
  -1   2  32   1442.07  470.85  0. 1.0000     0. 
  -1   2  32   1111.82  491.92  0. 1.0000     0. 
   1   2 -32   1741.21  582.54  0. 1.0000     0. 
   1  -2  31   9479.77 1159.64  0. 1.0000     0. 
  -1  -2 -31  12740.10 1390.47  0. 1.0000     0. 
   1   2 -31   9174.22 1280.34  0. 1.0000     0. 
  -1   2  31  10241.50 1119.68  0. 1.0000     0. 
   1   2 -31  10783.00 1227.04  0. 1.0000     0. 
  -1  -2 -31  10005.70 1179.40  0. 1.0000     0. 
   1   2 -31  11929.70 1377.13  0. 1.0000     0. 
  -1   2  31  10154.70 1276.87  0. 1.0000     0. 
  -1  -2 -30  12570.90 1384.12  0. 1.0000     0. 
   1  -2  30   9757.34 1219.21  0. 1.0000     0. 
   1   2 -30  10465.90 1336.74  0. 1.0000     0. 
  -1  -2 -30  11714.40 1249.09  0. 1.0000     0. 
   1   2 -30  10977.80 1216.57  0. 1.0000     0. 
  -1   2  30  11258.70 1162.30  0. 1.0000     0. 
   1   2 -30  10834.70 1280.82  0. 1.0000     0. 
  -1   2  30  13008.10 1408.43  0. 1.0000     0. 
   1  -2  29  13161.70 1372.78  0. 1.0000     0. 
   1   2 -29  14358.70 1487.24  0. 1.0000     0. 
  -1   2  29  14697.40 1318.95  0. 1.0000     0. 
  -1  -2 -29  14301.30 1367.05  0. 1.0000     0. 
   1   2 -29  14871.80 1425.80  0. 1.0000     0. 
  -1   2  29  16345.90 1572.59  0. 1.0000     0. 
   1   2 -29  15503.90 1528.68  0. 1.0000     0. 
   1  -2  28  11611.80 1284.27  0. 1.0000     0. 
   1   2 -28  12432.60 1378.47  0. 1.0000     0. 
  -1   2  28  10726.10 1121.38  0. 1.0000     0. 
  -1  -2 -28  12013.40 1225.23  0. 1.0000     0. 
   1   2 -28  12966.50 1297.86  0. 1.0000     0. 
   1   2 -28  13974.30 1419.07  0. 1.0000     0. 
  -1   2  28  12731.20 1374.12  0. 1.0000     0. 
   1  -2  27   3378.89 2157.34  0. 1.0000     0. 
   1  -2  27   4601.63  760.95  0. 1.0000     0. 
   1   2 -27   5240.79  872.21  0. 1.0000     0. 
  -1   2  27   5148.48  755.14  0. 1.0000     0. 
  -1  -2 -27   4894.54  795.19  0. 1.0000     0. 
   1   2 -27   5403.23  799.53  0. 1.0000     0. 
   1   2 -27   4589.21  818.30  0. 1.0000     0. 
  -1   2  27   4772.66  865.98  0. 1.0000     0. 
  -1  -2 -26  30784.30 3104.21  0. 1.0000     0. 
   1   2 -26  29937.70 4073.18  0. 1.0000     0. 
   1  -2  26  23851.10 5169.69  0. 1.0000     0. 
  -1  -2 -26  28060.80 2949.84  0. 1.0000     0. 
   1   2 -25  21354.30 3347.68  0. 1.0000     0. 
  -1  -2 -25  23465.00 2664.57  0. 1.0000     0. 
   1  -2  25  20807.90 4732.58  0. 1.0000     0. 
  -1   2  25  16556.10 3867.90  0. 1.0000     0. 
  -1  -2 -25  19862.40 2414.12  0. 1.0000     0. 
   1   2 -24    670.30  634.34  0. 1.0000     0. 
  -1  -2 -24    734.17  465.99  0. 1.0000     0. 
  -1   2  24    108.47  503.99  0. 1.0000     0. 
   1  -2  24   -125.91 1094.23  0. 1.0000     0. 
  -1  -2 -24    545.78  533.72  0. 1.0000     0. 
   1   2 -23  23223.10 3275.49  0. 1.0000     0. 
  -1  -2 -23  23392.00 2537.17  0. 1.0000     0. 
   1  -2  23  19616.00 4371.92  0. 1.0000     0. 
  -1   2  23  14203.20 3350.29  0. 1.0000     0. 
  -1  -2 -23  20550.90 2355.48  0. 1.0000     0. 
  -1  -2 -22   8106.15 1747.06  0. 1.0000     0. 
   1   2 -22   7773.43 1813.96  0. 1.0000     0. 
  -1  -2 -22   9244.88 1553.54  0. 1.0000     0. 
  -1   2  22   6987.48 2364.50  0. 1.0000     0. 
   1  -2  22   6046.53 2372.89  0. 1.0000     0. 
  -1  -2 -22   8237.36 1491.43  0. 1.0000     0. 
  -1  -2 -21  34813.70 3593.44  0. 1.0000     0. 
   1   2 -21  30843.40 3561.43  0. 1.0000     0. 
  -1  -2 -21  34951.10 2970.10  0. 1.0000     0. 
  -1   2  21  22897.20 4019.03  0. 1.0000     0. 
   1  -2  21  28160.00 4809.01  0. 1.0000     0. 
  -1  -2 -21  32168.40 2785.33  0. 1.0000     0. 
   1  -2  20  28028.30 4784.37  0. 1.0000     0. 
  -1   2  20  26689.60 4103.79  0. 1.0000     0. 
  -1  -2 -20  37316.30 2960.16  0. 1.0000     0. 
  -1  -2 -20  34055.30 3571.71  0. 1.0000     0. 
   1   2 -20  34605.00 3644.74  0. 1.0000     0. 
   1  -2  20  33548.61 3146.12  0. 1.0000     0. 
  -1  -2 -20  37274.00 2911.91  0. 1.0000     0. 
  -1   2  19  30751.20 4307.49  0. 1.0000     0. 
   1  -2  19  37854.60 5412.50  0. 1.0000     0. 
   1  -2  19  43720.61 3440.09  0. 1.0000     0. 
  -1  -2 -19  39048.40 3759.61  0. 1.0000     0. 
   1   2 -19  45036.61 4009.04  0. 1.0000     0. 
  -1  -2 -19  45752.00 3203.51  0. 1.0000     0. 
  -1   2  18  36377.30 4441.95  0. 1.0000     0. 
   1  -2  18  37850.50 5086.75  0. 1.0000     0. 
  -1  -2 -18  48580.40 3200.76  0. 1.0000     0. 
  -1  -2 -18  43603.60 3907.47  0. 1.0000     0. 
   1   2 -18  42742.70 3779.05  0. 1.0000     0. 
   1  -2  18  43817.00 3298.68  0. 1.0000     0. 
   1  -2  17  60263.10 6359.85  0. 1.0000     0. 
  -1   2  17  63912.10 5652.25  0. 1.0000     0. 
   1   2 -17  69299.41 4723.47  0. 1.0000     0. 
  -1  -2 -17  86927.40 4197.52  0. 1.0000     0. 
  -1  -2 -17  74155.21 5034.27  0. 1.0000     0. 
   1  -2  17  74412.01 4114.40  0. 1.0000     0. 
   1   2 -17  78129.39 3555.26  0. 1.0000     0. 
  -1   2  16  37890.61 4104.26  0. 1.0000     0. 
   1  -2  16  40097.80 4958.63  0. 1.0000     0. 
   1   2 -16  44813.10 3665.59  0. 1.0000     0. 
  -1  -2 -16  53424.20 3179.81  0. 1.0000     0. 
  -1  -2 -16  48881.60 3998.89  0. 1.0000     0. 
   1  -2  16  51776.80 3231.44  0. 1.0000     0. 
   1   2 -16  48549.00 2695.94  0. 1.0000     0. 
   1  -2  15  57526.70 5722.24  0. 1.0000     0. 
  -1   2  15  51093.60 4520.79  0. 1.0000     0. 
   1   2 -15  64025.70 4229.88  0. 1.0000     0. 
  -1  -2 -15  71958.51 3642.03  0. 1.0000     0. 
  -1  -2 -15  54088.00 4169.19  0. 1.0000     0. 
   1  -2  15  72418.49 3619.31  0. 1.0000     0. 
   1   2 -15  70676.50 3186.52  0. 1.0000     0. 
   1  -2  14  14430.20 2809.75  0. 1.0000     0. 
  -1   2  14  12392.20 2195.74  0. 1.0000     0. 
  -1  -2 -14  18819.10 1805.31  0. 1.0000     0. 
  -1  -2 -14  15781.50 2195.81  0. 1.0000     0. 
   1   2 -14  18789.90 2170.03  0. 1.0000     0. 
   1  -2  14  21307.70 1834.05  0. 1.0000     0. 
   1   2 -14  17219.90 1510.47  0. 1.0000     0. 
  -1   2  13  76375.70 4852.22  0. 1.0000     0. 
   1  -2  13  77868.90 6211.12  0. 1.0000     0. 
  -1  -2 -13  95683.61 4052.74  0. 1.0000     0. 
   1   2 -13  86691.61 4600.72  0. 1.0000     0. 
   1  -2  13 100170.99 3853.81  0. 1.0000     0. 
   1   2 -13  90614.59 3414.62  0. 1.0000     0. 
  -1   2  12  61172.10 4081.55  0. 1.0000     0. 
   1  -2  12  59379.90 5245.09  0. 1.0000     0. 
   1   2 -12  69454.90 3980.00  0. 1.0000     0. 
  -1  -2 -12  72892.90 3441.55  0. 1.0000     0. 
   1  -2  12  75913.09 3154.50  0. 1.0000     0. 
   1   2 -12  67669.91 2869.68  0. 1.0000     0. 
   1  -2  11   2822.35 1160.73  0. 1.0000     0. 
  -1   2  11   3843.82  950.59  0. 1.0000     0. 
   1   2 -11   5328.65 1155.35  0. 1.0000     0. 
  -1  -2 -11   4889.15  869.58  0. 1.0000     0. 
   1  -2  11   5025.02  782.65  0. 1.0000     0. 
   1   2 -11   5165.46  747.58  0. 1.0000     0. 
   1  -2  10 169302.98 8132.32  0. 1.0000     0. 
  -1   2  10 160274.00 5776.98  0. 1.0000     0. 
  -1  -2 -10 183430.00 5427.11  0. 1.0000     0. 
   1   2 -10 179812.00 6179.05  0. 1.0000     0. 
   1  -2  10 198090.00 4861.75  0. 1.0000     0. 
   1   2 -10 168136.02 4493.97  0. 1.0000     0. 
   1   2  -9 261712.98 7372.91  0. 1.0000     0. 
  -1  -2  -9 267825.00 6545.43  0. 1.0000     0. 
  -1   2   9 241746.00 6674.72  0. 1.0000     0. 
   1  -2   9 243757.00 9516.11  0. 1.0000     0. 
  -1   2   9 270543.97 7498.72  0. 1.0000     0. 
   1   2  -9 243692.00 5401.45  0. 1.0000     0. 
   1   2  -8  35634.00 2544.65  0. 1.0000     0. 
  -1  -2  -8  36652.30 2230.78  0. 1.0000     0. 
   1   2  -8  37076.40 1956.08  0. 1.0000     0. 
  -1   2   8  37803.70 2233.06  0. 1.0000     0. 
   1  -2   8  35636.90 3424.75  0. 1.0000     0. 
   1   2  -8  33041.80 1753.05  0. 1.0000     0. 
  -1   2   8  38305.40 2568.64  0. 1.0000     0. 
   1   2  -7 249756.98 6894.34  0. 1.0000     0. 
   1   2  -7 252435.98 5491.58  0. 1.0000     0. 
  -1  -2  -7 257187.00 6140.04  0. 1.0000     0. 
  -1   2   7 247667.00 5616.99  0. 1.0000     0. 
   1  -2   7 238731.02 8749.69  0. 1.0000     0. 
  -1   2   7 250907.98 6851.14  0. 1.0000     0. 
  -1  -2  -6 102672.99 3588.30  0. 1.0000     0. 
   1   2  -6  99345.01 4086.51  0. 1.0000     0. 
   1   2  -6  97959.01 3156.59  0. 1.0000     0. 
  -1   2   6 104073.99 3100.72  0. 1.0000     0. 
   1  -2   6  96875.41 5172.49  0. 1.0000     0. 
  -1   2   6 105322.00 4059.38  0. 1.0000     0. 
  -1  -2  -5  23147.30 1669.91  0. 1.0000     0. 
   1   2  -5  21978.00 1845.00  0. 1.0000     0. 
   1   2  -5  22875.20 1456.06  0. 1.0000     0. 
   1  -2   5  25310.00 2426.49  0. 1.0000     0. 
  -1   2   5  26482.90 1349.28  0. 1.0000     0. 
  -1   2   5  24315.90 1882.45  0. 1.0000     0. 
   1   2  -4  41817.11 2191.92  0. 1.0000     0. 
   1   2  -4  40785.00 1929.49  0. 1.0000     0. 
   1   2  -4  40181.60 2482.59  0. 1.0000     0. 
  -1  -2  -4  41816.20 2149.00  0. 1.0000     0. 
  -1   2   4  43755.10 2432.68  0. 1.0000     0. 
   1   2  -3   1677.88  409.74  0. 1.0000     0. 
   1   2  -3   1435.32  479.66  0. 1.0000     0. 
   1   2  -3   1479.51  434.32  0. 1.0000     0. 
  -1  -2  -3   1297.13  457.51  0. 1.0000     0. 
   1  -2   3   2018.86  350.26  0. 1.0000     0. 
  -1   2   3   1537.97  537.70  0. 1.0000     0. 
   1   2  -2 346801.00 6630.47  0. 1.0000     0. 
   1   2  -2 345835.03 7638.02  0. 1.0000     0. 
   1   2  -2 346766.00 6548.86  0. 1.0000     0. 
  -1   2   2 343712.03 7281.75  0. 1.0000     0. 
   1  -2   2 324431.00 5482.54  0. 1.0000     0. 
   1   2  -1   2123.99  508.31  0. 1.0000     0. 
  -1   2   1   1855.34  484.51  0. 1.0000     0. 
   1  -2   1   2582.70  419.11  0. 1.0000     0. 
  -1   2   1   2006.78  496.97  0. 1.0000     0. 
  -1   2   0  10554.40 1025.47  0. 1.0000     0. 
   1   2   0  10173.90 1009.85  0. 1.0000     0. 
   1  -2   0  10862.50  839.66  0. 1.0000     0. 
  -1   2   0  11317.30 1137.64  0. 1.0000     0. 
   1   2   1   2562.08  522.48  0. 1.0000     0. 
  -1   2  -1   2586.26  488.98  0. 1.0000     0. 
  -1   2  -1   2764.64  348.62  0. 1.0000     0. 
   1  -2  -1   2583.18  439.19  0. 1.0000     0. 
  -1   2  -1   2352.09  552.79  0. 1.0000     0. 
  -1   2  -2 317492.97 6248.84  0. 1.0000     0. 
  -1   2  -2 337035.03 5353.36  0. 1.0000     0. 
   1   2   2 309605.97 6761.26  0. 1.0000     0. 
  -1   2  -2 334413.03 7006.84  0. 1.0000     0. 
   1  -2  -2 339697.03 6004.89  0. 1.0000     0. 
  -1   2  -3   1302.65  313.60  0. 1.0000     0. 
   1   2   3   1006.31  390.08  0. 1.0000     0. 
  -1   2  -3   1732.82  449.30  0. 1.0000     0. 
  -1   2  -3   1358.15  483.44  0. 1.0000     0. 
   1  -2  -3    992.46  284.97  0. 1.0000     0. 
   1  -2  -4  36553.20 2524.04  0. 1.0000     0. 
  -1   2  -4  39685.30 1642.56  0. 1.0000     0. 
  -1   2  -4  37035.80 1858.11  0. 1.0000     0. 
   1   2   4  41142.80 1941.54  0. 1.0000     0. 
  -1   2  -4  37565.80 2188.62  0. 1.0000     0. 
   1  -2  -4  38871.61 1858.24  0. 1.0000     0. 
   1  -2  -5  23194.10 2030.80  0. 1.0000     0. 
  -1   2  -5  22272.50 1494.60  0. 1.0000     0. 
  -1   2  -5  23303.10 1306.55  0. 1.0000     0. 
   1   2   5  24489.50 1610.41  0. 1.0000     0. 
   1  -2  -5  23583.20 1477.24  0. 1.0000     0. 
  -1   2  -5  22343.80 1709.29  0. 1.0000     0. 
   1  -2  -6 100628.99 4389.92  0. 1.0000     0. 
  -1   2  -6  97597.70 2937.06  0. 1.0000     0. 
   1   2   6 109292.01 3578.30  0. 1.0000     0. 
  -1   2  -6  94796.80 3743.08  0. 1.0000     0. 
   1  -2  -6 104294.99 3326.38  0. 1.0000     0. 
   1  -2  -7 222290.00 7018.39  0. 1.0000     0. 
  -1   2  -7 241237.02 5100.73  0. 1.0000     0. 
   1   2   7 257807.98 6020.74  0. 1.0000     0. 
   1  -2  -7 248894.98 5581.49  0. 1.0000     0. 
  -1   2  -7 231635.98 6323.37  0. 1.0000     0. 
   1  -2  -8  34600.00 2649.05  0. 1.0000     0. 
  -1  -2   8  43324.30 2635.25  0. 1.0000     0. 
  -1   2  -8  36586.20 1860.99  0. 1.0000     0. 
   1  -2  -8  36908.20 2168.94  0. 1.0000     0. 
   1   2   8  39989.00 2345.22  0. 1.0000     0. 
   1  -2  -8  39339.50 2117.14  0. 1.0000     0. 
   1  -2  -9 245703.02 7547.33  0. 1.0000     0. 
  -1  -2   9 291814.00 7551.99  0. 1.0000     0. 
   1  -2  -9 242579.00 6217.56  0. 1.0000     0. 
  -1   2  -9 254842.00 5652.53  0. 1.0000     0. 
   1   2   9 276209.97 6771.11  0. 1.0000     0. 
   1  -2  -9 245127.00 5985.11  0. 1.0000     0. 
   1  -2 -10 173439.00 6334.12  0. 1.0000     0. 
  -1  -2  10 192326.02 6417.03  0. 1.0000     0. 
  -1   2 -10 160713.00 7215.30  0. 1.0000     0. 
   1  -2 -10 166511.98 5231.99  0. 1.0000     0. 
  -1   2 -10 187500.00 4848.48  0. 1.0000     0. 
   1   2  10 184212.98 5715.64  0. 1.0000     0. 
   1  -2 -10 185457.00 5142.57  0. 1.0000     0. 
   1  -2 -11   7106.31 1341.71  0. 1.0000     0. 
  -1  -2  11   7569.69 1315.52  0. 1.0000     0. 
   1  -2 -11   5154.18  936.16  0. 1.0000     0. 
  -1   2 -11   7018.68  918.43  0. 1.0000     0. 
  -1   2 -11   6750.52 1560.88  0. 1.0000     0. 
   1   2  11   6479.08 1070.87  0. 1.0000     0. 
   1  -2 -11   6348.06  953.88  0. 1.0000     0. 
   1  -2 -12  76817.40 4305.84  0. 1.0000     0. 
  -1  -2  12  79359.40 4516.17  0. 1.0000     0. 
  -1   2 -12  69533.00 4883.71  0. 1.0000     0. 
   1  -2 -12  68997.70 3483.86  0. 1.0000     0. 
  -1   2 -12  76696.00 3217.28  0. 1.0000     0. 
   1   2  12  82939.61 4061.90  0. 1.0000     0. 
   1  -2 -12  77427.70 3425.06  0. 1.0000     0. 
  -1  -2  13 103708.00 5470.79  0. 1.0000     0. 
   1  -2 -13  95439.30 4972.10  0. 1.0000     0. 
  -1   2 -13  93338.49 5789.40  0. 1.0000     0. 
  -1   2 -13 104441.01 3928.93  0. 1.0000     0. 
   1  -2 -13  92558.50 4215.16  0. 1.0000     0. 
   1   2  13 103046.99 4760.98  0. 1.0000     0. 
   1  -2 -13 102702.00 4102.44  0. 1.0000     0. 
  -1  -2  14  17289.50 2412.94  0. 1.0000     0. 
  -1   2 -14  21689.90 1795.96  0. 1.0000     0. 
  -1   2 -14  16717.50 2470.32  0. 1.0000     0. 
   1  -2 -14  17079.30 1823.45  0. 1.0000     0. 
   1   2  14  19810.60 2207.40  0. 1.0000     0. 
   1  -2 -14  20006.60 1835.50  0. 1.0000     0. 
  -1  -2  15  73242.99 5350.77  0. 1.0000     0. 
  -1   2 -15  71690.60 5338.05  0. 1.0000     0. 
   1  -2 -15  67111.70 3797.30  0. 1.0000     0. 
  -1   2 -15  81309.89 3663.90  0. 1.0000     0. 
   1   2  15  79175.50 4566.30  0. 1.0000     0. 
   1  -2 -15  80548.89 3845.61  0. 1.0000     0. 
  -1  -2  16  41616.10 4152.34  0. 1.0000     0. 
   1  -2 -16  42089.30 3109.70  0. 1.0000     0. 
  -1   2 -16  52194.80 3036.75  0. 1.0000     0. 
  -1   2 -16  46087.40 4326.29  0. 1.0000     0. 
   1   2  16  50863.80 3810.85  0. 1.0000     0. 
   1  -2 -16  54452.30 3229.95  0. 1.0000     0. 
  -1  -2  17  69965.80 5748.91  0. 1.0000     0. 
  -1   2 -17  87658.21 6074.07  0. 1.0000     0. 
  -1   2 -17  92257.30 4221.35  0. 1.0000     0. 
   1  -2 -17  76000.91 4335.70  0. 1.0000     0. 
   1   2  17  89572.39 5269.99  0. 1.0000     0. 
   1  -2 -17  87901.30 4290.96  0. 1.0000     0. 
  -1  -2  18  39497.11 4599.17  0. 1.0000     0. 
  -1   2 -18  49284.90 4585.76  0. 1.0000     0. 
   1  -2 -18  44346.90 3449.83  0. 1.0000     0. 
  -1   2 -18  54542.11 3324.54  0. 1.0000     0. 
   1   2  18  50533.40 4050.31  0. 1.0000     0. 
   1  -2 -18  54510.80 3458.81  0. 1.0000     0. 
  -1  -2  19  37431.20 4584.24  0. 1.0000     0. 
   1  -2 -19  39451.40 3373.32  0. 1.0000     0. 
  -1   2 -19  50041.60 4637.69  0. 1.0000     0. 
  -1   2 -19  49939.30 3266.20  0. 1.0000     0. 
   1   2  19  49928.70 4157.54  0. 1.0000     0. 
   1  -2 -19  52166.20 3462.92  0. 1.0000     0. 
  -1  -2  20  24437.40 4017.20  0. 1.0000     0. 
  -1   2 -20  37857.20 4092.60  0. 1.0000     0. 
  -1   2 -20  35400.80 2824.66  0. 1.0000     0. 
   1   2  20  34369.60 3535.53  0. 1.0000     0. 
   1  -2 -20  36524.00 2979.77  0. 1.0000     0. 
  -1  -2  21  27384.30 4356.75  0. 1.0000     0. 
  -1   2 -21  37427.00 2993.42  0. 1.0000     0. 
  -1   2 -21  39048.10 4323.12  0. 1.0000     0. 
   1   2  21  38456.80 3864.48  0. 1.0000     0. 
   1  -2 -21  36106.20 3067.65  0. 1.0000     0. 
  -1  -2  22   4459.44 1864.08  0. 1.0000     0. 
  -1   2 -22   8544.55 2037.16  0. 1.0000     0. 
  -1   2 -22   7155.59 1349.96  0. 1.0000     0. 
   1   2  22   7471.03 1780.74  0. 1.0000     0. 
   1  -2 -22   7652.10 1445.68  0. 1.0000     0. 
  -1  -2  23  16329.90 3697.04  0. 1.0000     0. 
  -1   2 -23  23067.10 2484.15  0. 1.0000     0. 
  -1   2 -23  27727.30 3774.23  0. 1.0000     0. 
   1   2  23  23347.70 3194.98  0. 1.0000     0. 
   1  -2 -23  21940.20 2532.41  0. 1.0000     0. 
  -1  -2  24    269.05  688.13  0. 1.0000     0. 
  -1   2 -24   2733.86 1354.78  0. 1.0000     0. 
   1   2  24   1161.27  931.92  0. 1.0000     0. 
   1  -2 -24   1052.75  665.08  0. 1.0000     0. 
  -1  -2  25  13596.80 3639.41  0. 1.0000     0. 
  -1   2 -25  24882.10 3676.38  0. 1.0000     0. 
   1   2  25  20961.70 3194.44  0. 1.0000     0. 
   1  -2 -25  22535.40 2718.63  0. 1.0000     0. 
  -1   2 -26  33662.70 4309.57  0. 1.0000     0. 
   1   2  26  30615.30 3912.32  0. 1.0000     0. 
   1  -2 -26  31863.50 3313.41  0. 1.0000     0. 
  -1  -2  27   2760.89 1994.02  0. 1.0000     0. 
   1   2  27   4444.37  812.85  0. 1.0000     0. 
  -1   2 -27   4221.53  768.31  0. 1.0000     0. 
   1  -2 -27   4450.32  745.18  0. 1.0000     0. 
  -1   2 -27   4154.03  759.22  0. 1.0000     0. 
   1   2  27   3118.83 1343.67  0. 1.0000     0. 
  -1   2 -27   4308.39  946.00  0. 1.0000     0. 
  -1  -2  27   3976.41  772.23  0. 1.0000     0. 
   1  -2 -27   4793.13  800.17  0. 1.0000     0. 
   1   2  27   4301.21  762.41  0. 1.0000     0. 
  -1   2 -27   5008.21  912.67  0. 1.0000     0. 
   1  -2 -27   3758.26 1195.31  0. 1.0000     0. 
   1   2  28  10790.10 1262.75  0. 1.0000     0. 
  -1   2 -28  11695.70 1313.23  0. 1.0000     0. 
   1  -2 -28  11556.60 1243.92  0. 1.0000     0. 
  -1   2 -28  12053.80 1496.08  0. 1.0000     0. 
  -1   2 -28  11922.80 1260.81  0. 1.0000     0. 
  -1  -2  28  11323.10 1280.69  0. 1.0000     0. 
   1  -2 -28  10977.40 1224.59  0. 1.0000     0. 
  -1   2 -28  11890.00 1305.69  0. 1.0000     0. 
   1   2  28  10679.80 1190.98  0. 1.0000     0. 
   1   2  29  16531.00 1573.96  0. 1.0000     0. 
  -1   2 -29  19440.90 1673.42  0. 1.0000     0. 
  -1   2 -29  18801.50 1861.05  0. 1.0000     0. 
   1  -2 -29  19440.90 1599.17  0. 1.0000     0. 
  -1   2 -29  17747.30 1575.54  0. 1.0000     0. 
   1   2  29  17831.70 1551.51  0. 1.0000     0. 
  -1  -2  29  16798.80 1544.72  0. 1.0000     0. 
  -1   2 -29  16473.90 1563.97  0. 1.0000     0. 
   1  -2 -29  15942.60 1471.78  0. 1.0000     0. 
  -1   2 -30  13393.60 1415.60  0. 1.0000     0. 
   1   2  30  13649.80 1383.00  0. 1.0000     0. 
  -1   2 -30  13677.50 1379.11  0. 1.0000     0. 
  -1   2 -30  10988.90 1433.17  0. 1.0000     0. 
   1  -2 -30  12951.70 1328.25  0. 1.0000     0. 
   1  -2 -30  12024.10 1288.91  0. 1.0000     0. 
  -1  -2  30  10497.40 1232.48  0. 1.0000     0. 
  -1   2 -30  11855.80 1340.73  0. 1.0000     0. 
   1   2  30  12885.60 1340.59  0. 1.0000     0. 
  -1   2 -31  13375.00 1438.73  0. 1.0000     0. 
   1   2  31  12866.30 1401.04  0. 1.0000     0. 
  -1   2 -31  12478.30 1328.96  0. 1.0000     0. 
   1  -2 -31  13076.20 1351.53  0. 1.0000     0. 
  -1   2 -31  11623.40 1480.47  0. 1.0000     0. 
   1  -2 -31  11522.00 1275.88  0. 1.0000     0. 
  -1   2 -31  10952.60 1306.22  0. 1.0000     0. 
  -1  -2  31  10925.90 1307.20  0. 1.0000     0. 
   1   2  31  12247.60 1289.14  0. 1.0000     0. 
   1   2  32   1811.93  535.72  0. 1.0000     0. 
  -1   2 -32   1996.93  583.90  0. 1.0000     0. 
   1  -2 -32   2053.00  591.82  0. 1.0000     0. 
  -1   2 -32   1848.71  540.00  0. 1.0000     0. 
  -1   2 -32   1948.50  599.98  0. 1.0000     0. 
  -1   2 -32   1222.97  532.48  0. 1.0000     0. 
   1   2  32   1799.71  528.72  0. 1.0000     0. 
   1  -2 -32   1722.13  504.85  0. 1.0000     0. 
  -1  -2  32   1890.74  543.91  0. 1.0000     0. 
  -1   2 -33  12782.10 1395.60  0. 1.0000     0. 
   1   2  33  11354.20 1319.46  0. 1.0000     0. 
  -1   2 -33  10634.10 1444.39  0. 1.0000     0. 
   1  -2 -33  12042.80 1291.12  0. 1.0000     0. 
  -1   2 -33  12297.10 1326.03  0. 1.0000     0. 
   1   2  33  12771.30 1312.77  0. 1.0000     0. 
  -1   2 -33  11238.10 1332.35  0. 1.0000     0. 
  -1  -2  33  11466.20 1275.62  0. 1.0000     0. 
   1  -2 -33  11091.50 1240.87  0. 1.0000     0. 
   1   2  34  15215.90 1478.89  0. 1.0000     0. 
  -1   2 -34  16965.40 1591.68  0. 1.0000     0. 
  -1  -2  34  13759.60 1383.59  0. 1.0000     0. 
  -1   2 -34  16224.80 1529.61  0. 1.0000     0. 
   1  -2 -34  16633.60 1509.07  0. 1.0000     0. 
   1   2  34  14862.40 1405.72  0. 1.0000     0. 
   1  -2 -34  14071.90 1401.94  0. 1.0000     0. 
  -1  -2  34  12820.20 1342.99  0. 1.0000     0. 
   1   2  35   5965.26  951.59  0. 1.0000     0. 
  -1  -2  35   6228.54  939.40  0. 1.0000     0. 
  -1   2 -35   6315.85 1021.20  0. 1.0000     0. 
  -1   2 -35   6828.51  984.58  0. 1.0000     0. 
   1  -2 -35   6304.29  909.54  0. 1.0000     0. 
   1   2  35   5609.15  932.76  0. 1.0000     0. 
   1  -2 -35   5738.27  911.33  0. 1.0000     0. 
  -1  -2  35   5746.35  907.18  0. 1.0000     0. 
   1   2  35   6365.37  905.05  0. 1.0000     0. 
   1   2  36   1135.11  495.78  0. 1.0000     0. 
  -1  -2  36   1049.49  397.91  0. 1.0000     0. 
  -1   2 -36   1203.19  510.07  0. 1.0000     0. 
   1  -2 -36   1491.92  475.86  0. 1.0000     0. 
  -1   2 -36   1319.21  448.89  0. 1.0000     0. 
   1   2  36    737.60  375.95  0. 1.0000     0. 
  -1  -2  36   1634.92  492.78  0. 1.0000     0. 
   1  -2 -36    700.26  412.18  0. 1.0000     0. 
   1   2  36   1170.86  416.76  0. 1.0000     0. 
   1   2  37  23330.10 1746.98  0. 1.0000     0. 
  -1  -2  37  17842.00 1501.57  0. 1.0000     0. 
  -1   2 -37  23279.00 1758.10  0. 1.0000     0. 
   1   2  37  16012.90 1509.77  0. 1.0000     0. 
  -1   2 -37  24261.20 1785.64  0. 1.0000     0. 
   1  -2 -37  21127.90 1630.80  0. 1.0000     0. 
   1   2  37  21183.10 1555.67  0. 1.0000     0. 
  -1  -2  37  19674.70 1567.55  0. 1.0000     0. 
   1  -2 -37  20818.90 1644.36  0. 1.0000     0. 
  -1  -2  38    613.88  265.99  0. 1.0000     0. 
   1   2  38   1043.84  505.26  0. 1.0000     0. 
  -1   2 -38    600.64  370.69  0. 1.0000     0. 
  -1   2 -38    765.85  449.97  0. 1.0000     0. 
   1   2  38    395.27  335.82  0. 1.0000     0. 
   1  -2 -38   1145.02  412.14  0. 1.0000     0. 
   1  -2 -38    161.67  218.22  0. 1.0000     0. 
   1   2  38    721.33  304.25  0. 1.0000     0. 
  -1  -2  38    689.71  349.82  0. 1.0000     0. 
   1   2  39    346.84  331.43  0. 1.0000     0. 
  -1   2 -39   1055.34  410.94  0. 1.0000     0. 
  -1   2 -39    495.42  353.29  0. 1.0000     0. 
   1  -2 -39    457.34  250.65  0. 1.0000     0. 
   1   2  39    305.99  220.45  0. 1.0000     0. 
   1   2  39    603.35  315.78  0. 1.0000     0. 
  -1  -2  39    699.18  299.97  0. 1.0000     0. 
   1  -2 -39    408.76  273.56  0. 1.0000     0. 
   1   2  40   4873.91  735.73  0. 1.0000     0. 
  -1   2 -40   3915.89  672.15  0. 1.0000     0. 
  -1   2 -40   4736.70  693.41  0. 1.0000     0. 
   1  -2 -40   4279.57  692.29  0. 1.0000     0. 
   1   2  40   3283.80  573.14  0. 1.0000     0. 
  -1  -2  40   4352.70  641.63  0. 1.0000     0. 
   1  -2 -40   3707.20  630.34  0. 1.0000     0. 
  -1   2 -41   5970.35  788.86  0. 1.0000     0. 
   1   2  41   6183.90  767.45  0. 1.0000     0. 
   1  -2 -41   5867.04  738.34  0. 1.0000     0. 
  -1   2 -41   6542.78  802.98  0. 1.0000     0. 
   1  -2 -41   5964.10  737.04  0. 1.0000     0. 
   1   2  41   5826.74  695.19  0. 1.0000     0. 
   1   2  42  14123.40 1110.27  0. 1.0000     0. 
   1  -2 -42  13756.50 1100.61  0. 1.0000     0. 
  -1   2 -42  12783.40 1070.95  0. 1.0000     0. 
  -1   2 -42  13814.40 1092.45  0. 1.0000     0. 
   1  -2 -42  13505.50 1063.35  0. 1.0000     0. 
   1   2  42  12490.50  940.85  0. 1.0000     0. 
   1  -2 -42  10747.80  928.45  0. 1.0000     0. 
   1   2  43   6062.69  693.98  0. 1.0000     0. 
   1  -2 -43   4276.31  579.13  0. 1.0000     0. 
  -1   2 -43   5639.75  673.13  0. 1.0000     0. 
  -1   2 -43   4782.46  646.94  0. 1.0000     0. 
   1  -2 -43   5521.16  645.75  0. 1.0000     0. 
   1   2  43   4837.88  538.91  0. 1.0000     0. 
   1  -2 -43   3974.84  530.73  0. 1.0000     0. 
   1   2  44   2898.36  446.10  0. 1.0000     0. 
   1  -2 -44   1920.68  367.42  0. 1.0000     0. 
  -1   2 -44   2137.39  386.27  0. 1.0000     0. 
  -1   2 -44   2201.85  396.22  0. 1.0000     0. 
   1  -2 -44   2264.99  377.93  0. 1.0000     0. 
  -1   3  44   1133.66  268.34  0. 1.0000     0. 
   1  -3  44   1264.70  358.03  0. 1.0000     0. 
  -1   3  44   1090.56  271.32  0. 1.0000     0. 
  -1  -3 -43    545.89  262.35  0. 1.0000     0. 
  -1   3  43    920.36  306.48  0. 1.0000     0. 
   1   3 -43    638.96  231.40  0. 1.0000     0. 
   1   3 -43    554.52  219.86  0. 1.0000     0. 
   1  -3  43    928.04  357.04  0. 1.0000     0. 
  -1  -3 -43    441.92  207.71  0. 1.0000     0. 
   1   3 -43    632.32  279.42  0. 1.0000     0. 
  -1   3  43    485.85  201.92  0. 1.0000     0. 
  -1   3  42   2210.59  452.30  0. 1.0000     0. 
   1   3 -42   1556.89  343.86  0. 1.0000     0. 
  -1  -3 -42   1848.22  404.02  0. 1.0000     0. 
  -1  -3 -42   1962.24  391.67  0. 1.0000     0. 
   1  -3  42   2303.65  520.28  0. 1.0000     0. 
   1   3 -42   2125.10  410.40  0. 1.0000     0. 
   1   3 -42   2143.76  510.18  0. 1.0000     0. 
  -1   3  42   3044.11  511.74  0. 1.0000     0. 
  -1   3  41    949.22  373.61  0. 1.0000     0. 
  -1  -3 -41   1048.80  347.29  0. 1.0000     0. 
   1   3 -41    985.04  295.74  0. 1.0000     0. 
   1   3 -41    932.90  314.68  0. 1.0000     0. 
  -1  -3 -41    480.10  227.00  0. 1.0000     0. 
   1  -3  41   1019.92  410.33  0. 1.0000     0. 
   1   3 -41    964.58  360.02  0. 1.0000     0. 
   1   3 -41    644.03  276.52  0. 1.0000     0. 
  -1   3  41    920.17  325.65  0. 1.0000     0. 
   1   3 -40   1199.30  387.97  0. 1.0000     0. 
  -1  -3 -40   1154.44  326.12  0. 1.0000     0. 
  -1   3  40   1903.84  493.42  0. 1.0000     0. 
  -1  -3 -40   1339.33  351.86  0. 1.0000     0. 
   1   3 -40   1362.34  363.39  0. 1.0000     0. 
   1  -3  40   1452.89  486.20  0. 1.0000     0. 
   1   3 -40   1707.23  578.30  0. 1.0000     0. 
  -1   3  40   1616.67  433.57  0. 1.0000     0. 
   1   3 -40   1472.82  452.33  0. 1.0000     0. 
   1   3 -39   7798.02  923.54  0. 1.0000     0. 
  -1  -3 -39   8369.55  939.74  0. 1.0000     0. 
  -1   3  39   7148.33  917.64  0. 1.0000     0. 
  -1  -3 -39   7070.14  828.09  0. 1.0000     0. 
   1  -3  39   7134.16 1058.73  0. 1.0000     0. 
   1   3 -39   7311.59  874.22  0. 1.0000     0. 
   1   3 -39   7738.66  973.13  0. 1.0000     0. 
  -1   3  39   8173.32  935.05  0. 1.0000     0. 
  -1   3  38   8025.71 1003.36  0. 1.0000     0. 
  -1  -3 -38   9048.83 1022.83  0. 1.0000     0. 
   1   3 -38   8341.32  995.04  0. 1.0000     0. 
   1  -3  38   8642.72 1190.16  0. 1.0000     0. 
  -1  -3 -38   7700.77  906.28  0. 1.0000     0. 
  -1   3  38   9014.64 1022.58  0. 1.0000     0. 
   1   3 -38   7414.91 1023.46  0. 1.0000     0. 
  -1   3  37   3893.90  764.26  0. 1.0000     0. 
  -1  -3 -37   3441.31  719.04  0. 1.0000     0. 
   1   3 -37   1086.76  453.87  0. 1.0000     0. 
   1   3 -37   3491.80  676.85  0. 1.0000     0. 
  -1  -3 -37   4207.95  720.86  0. 1.0000     0. 
   1   3 -37   3352.41  679.79  0. 1.0000     0. 
  -1   3  37   5041.00  796.91  0. 1.0000     0. 
   1  -3  37   2832.73  813.94  0. 1.0000     0. 
  -1  -3 -36  23318.80 1753.39  0. 1.0000     0. 
   1  -3  36  20335.40 1887.82  0. 1.0000     0. 
  -1  -3 -36  18185.00 1471.53  0. 1.0000     0. 
   1   3 -36  21848.80 1670.05  0. 1.0000     0. 
  -1   3  36  20322.60 1647.12  0. 1.0000     0. 
   1   3 -36  20013.70 1702.26  0. 1.0000     0. 
  -1  -3 -35   1676.53  509.28  0. 1.0000     0. 
   1   3 -35   1376.37  627.97  0. 1.0000     0. 
  -1  -3 -35   1027.44  452.37  0. 1.0000     0. 
   1   3 -35   1521.29  551.08  0. 1.0000     0. 
   1   3 -35   1609.84  526.33  0. 1.0000     0. 
  -1   3  35   1503.12  573.58  0. 1.0000     0. 
  -1  -3 -34  34430.61 2243.53  0. 1.0000     0. 
  -1   3  34  33852.00 1982.11  0. 1.0000     0. 
   1   3 -34  33644.39 2152.42  0. 1.0000     0. 
  -1  -3 -34  31420.60 1997.15  0. 1.0000     0. 
  -1   3  34  36169.50 2269.46  0. 1.0000     0. 
   1   3 -34  32543.70 2271.63  0. 1.0000     0. 
  -1  -3 -33   4468.09  844.15  0. 1.0000     0. 
   1   3 -33   2837.26  700.82  0. 1.0000     0. 
   1   3 -33   4698.01  835.41  0. 1.0000     0. 
  -1   3  33   3985.30  720.62  0. 1.0000     0. 
  -1  -3 -33   4075.14  722.23  0. 1.0000     0. 
   1   3 -33   4879.74  913.39  0. 1.0000     0. 
  -1   3  33   5064.78  869.59  0. 1.0000     0. 
  -1  -3 -32  24291.70 1882.60  0. 1.0000     0. 
   1   3 -32  18019.20 1800.00  0. 1.0000     0. 
   1   3 -32  22516.10 1773.30  0. 1.0000     0. 
  -1  -3 -32  20960.80 1632.85  0. 1.0000     0. 
  -1   3  32  23324.40 1672.33  0. 1.0000     0. 
  -1   3  32  22872.90 1903.61  0. 1.0000     0. 
   1   3 -32  23692.90 1932.48  0. 1.0000     0. 
  -1  -3 -31    388.58  392.16  0. 1.0000     0. 
   1   3 -31     66.90  314.61  0. 1.0000     0. 
  -1   3  31    341.58  284.63  0. 1.0000     0. 
   1   3 -31    208.03  231.31  0. 1.0000     0. 
  -1  -3 -31    223.96  192.87  0. 1.0000     0. 
  -1   3  31    383.82  295.57  0. 1.0000     0. 
   1   3 -31    391.12  398.31  0. 1.0000     0. 
  -1  -3 -30   2656.73  620.23  0. 1.0000     0. 
   1   3 -30   2880.87  740.48  0. 1.0000     0. 
  -1  -3 -30   2572.66  595.76  0. 1.0000     0. 
  -1   3  30   2790.43  629.09  0. 1.0000     0. 
   1   3 -30   2733.29  617.33  0. 1.0000     0. 
   1   3 -30   2212.23  597.30  0. 1.0000     0. 
  -1   3  30   2967.54  703.41  0. 1.0000     0. 
  -1  -3 -29   7421.36 1062.87  0. 1.0000     0. 
   1   3 -29   6880.47 1099.35  0. 1.0000     0. 
   1   3 -29   6817.18  966.93  0. 1.0000     0. 
  -1   3  29   6819.72  930.58  0. 1.0000     0. 
  -1  -3 -29   5911.18  891.91  0. 1.0000     0. 
  -1   3  29   6951.25 1021.86  0. 1.0000     0. 
   1   3 -29   7100.86 1059.11  0. 1.0000     0. 
  -1  -3 -28  23558.00 1836.09  0. 1.0000     0. 
   1   3 -28  24347.30 1930.65  0. 1.0000     0. 
  -1  -3 -28  21207.80 1613.72  0. 1.0000     0. 
   1   3 -28  23142.20 1737.00  0. 1.0000     0. 
  -1   3  28  24965.80 1728.22  0. 1.0000     0. 
   1   3 -28  23110.70 1866.67  0. 1.0000     0. 
  -1   3  28  23661.50 1885.83  0. 1.0000     0. 
   1   3 -27   1292.70  558.65  0. 1.0000     0. 
   1   3 -27   1099.41  375.85  0. 1.0000     0. 
  -1  -3 -27   1353.46  447.56  0. 1.0000     0. 
  -1   3  27   1669.65  474.82  0. 1.0000     0. 
   1   3 -27   1488.78  530.78  0. 1.0000     0. 
  -1   3  27   2050.31  613.40  0. 1.0000     0. 
   1  -3  26  18278.00 4659.72  0. 1.0000     0. 
  -1  -3 -26  21387.20 2604.64  0. 1.0000     0. 
   1   3 -26  24118.60 1812.14  0. 1.0000     0. 
  -1   3  26  22060.60 1595.15  0. 1.0000     0. 
   1   3 -26  20319.70 1594.49  0. 1.0000     0. 
  -1   3  26  24424.50 1844.06  0. 1.0000     0. 
   1   3 -26  24582.20 1847.51  0. 1.0000     0. 
  -1  -3 -26  20825.40 2672.88  0. 1.0000     0. 
  -1   3  26  19130.80 3246.39  0. 1.0000     0. 
   1   3 -25  53775.20 5526.43  0. 1.0000     0. 
  -1  -3 -25  50382.90 3964.46  0. 1.0000     0. 
   1  -3  25  39485.70 6571.00  0. 1.0000     0. 
  -1  -3 -25  48856.80 3982.25  0. 1.0000     0. 
  -1   3  25  41203.70 4550.66  0. 1.0000     0. 
   1   3 -24   2855.58 1319.01  0. 1.0000     0. 
  -1  -3 -24   2420.64  843.94  0. 1.0000     0. 
   1  -3  24    998.64  855.13  0. 1.0000     0. 
  -1  -3 -24   2710.30  992.61  0. 1.0000     0. 
  -1   3  24   2369.58 1116.87  0. 1.0000     0. 
  -1  -3 -23   2045.09  766.48  0. 1.0000     0. 
   1   3 -23   2410.36 1146.52  0. 1.0000     0. 
   1  -3  23   1689.46 1492.02  0. 1.0000     0. 
  -1   3  23   1371.49  917.15  0. 1.0000     0. 
  -1  -3 -23   1194.04  569.26  0. 1.0000     0. 
   1   3 -22   3062.65 1245.21  0. 1.0000     0. 
  -1  -3 -22   1568.69  689.40  0. 1.0000     0. 
   1  -3  22   1869.80 1329.97  0. 1.0000     0. 
  -1   3  22   2213.54  919.55  0. 1.0000     0. 
  -1  -3 -22   2739.06  907.09  0. 1.0000     0. 
  -1  -3 -21  53421.10 3781.47  0. 1.0000     0. 
   1   3 -21  59603.90 5168.58  0. 1.0000     0. 
   1  -3  21  42215.89 6098.55  0. 1.0000     0. 
  -1  -3 -21  53758.90 3797.59  0. 1.0000     0. 
  -1   3  21  52683.10 4711.00  0. 1.0000     0. 
   1   3 -20  24250.10 3194.32  0. 1.0000     0. 
  -1  -3 -20  26292.40 2544.36  0. 1.0000     0. 
   1  -3  20  20239.40 4133.71  0. 1.0000     0. 
  -1  -3 -20  24464.30 2479.64  0. 1.0000     0. 
  -1   3  20  22951.10 3013.48  0. 1.0000     0. 
  -1  -3 -19    256.49  292.36  0. 1.0000     0. 
   1   3 -19    607.68  707.55  0. 1.0000     0. 
   1  -3  19   -157.75  649.02  0. 1.0000     0. 
  -1   3  19   -234.35  560.04  0. 1.0000     0. 
  -1  -3 -18  26345.70 2406.86  0. 1.0000     0. 
   1   3 -18  22086.90 2827.69  0. 1.0000     0. 
   1  -3  18  16563.60 3550.23  0. 1.0000     0. 
  -1   3  18  17019.00 3055.99  0. 1.0000     0. 
  -1   3  18  25603.20 2948.80  0. 1.0000     0. 
   1   3 -17  67062.79 4803.10  0. 1.0000     0. 
  -1  -3 -17  51883.00 4039.69  0. 1.0000     0. 
  -1  -3 -17  67170.60 3766.01  0. 1.0000     0. 
   1  -3  17  45856.90 5574.68  0. 1.0000     0. 
  -1   3  17  49815.50 5014.40  0. 1.0000     0. 
  -1   3  17  70037.80 4827.06  0. 1.0000     0. 
   1   3 -16  81972.89 5165.71  0. 1.0000     0. 
  -1  -3 -16  85034.20 4178.10  0. 1.0000     0. 
  -1  -3 -16  67348.90 4527.16  0. 1.0000     0. 
   1  -3  16  65498.50 6528.16  0. 1.0000     0. 
  -1   3  16  55562.00 5168.02  0. 1.0000     0. 
  -1   3  16  84489.39 5272.35  0. 1.0000     0. 
   1  -3  15 121910.00 8567.17  0. 1.0000     0. 
  -1   3  15 111534.01 7027.68  0. 1.0000     0. 
  -1  -3 -15 163803.00 5712.52  0. 1.0000     0. 
  -1  -3 -15 129896.01 6278.20  0. 1.0000     0. 
   1   3 -15 152383.98 6902.96  0. 1.0000     0. 
   1  -3  15 153824.02 5303.61  0. 1.0000     0. 
  -1   3  15 162835.98 7068.97  0. 1.0000     0. 
   1  -3  14   6560.06 1919.47  0. 1.0000     0. 
  -1   3  14   4331.82 1304.90  0. 1.0000     0. 
  -1  -3 -14   7673.36 1176.86  0. 1.0000     0. 
  -1  -3 -14   5011.32 1190.69  0. 1.0000     0. 
   1   3 -14   7094.08 1468.43  0. 1.0000     0. 
   1  -3  14   6958.76 1021.16  0. 1.0000     0. 
  -1   3  14   8280.44 1541.44  0. 1.0000     0. 
   1  -3  13  33252.00 4222.53  0. 1.0000     0. 
  -1   3  13  30192.60 3250.89  0. 1.0000     0. 
   1   3 -13  40531.40 3338.10  0. 1.0000     0. 
  -1  -3 -13  41491.80 2690.20  0. 1.0000     0. 
   1  -3  13  41601.30 2368.50  0. 1.0000     0. 
  -1   3  13  43410.60 3405.59  0. 1.0000     0. 
  -1   3  12  40472.20 3544.04  0. 1.0000     0. 
   1  -3  12  46603.30 4712.16  0. 1.0000     0. 
   1   3 -12  60480.50 3911.60  0. 1.0000     0. 
  -1  -3 -12  59933.60 3186.77  0. 1.0000     0. 
   1  -3  12  58645.70 2688.08  0. 1.0000     0. 
  -1   3  12  60272.50 3851.72  0. 1.0000     0. 
  -1   3  11  30244.80 2856.40  0. 1.0000     0. 
   1  -3  11  34210.90 3938.09  0. 1.0000     0. 
   1   3 -11  38819.00 3026.47  0. 1.0000     0. 
  -1  -3 -11  43312.70 2639.31  0. 1.0000     0. 
   1  -3  11  42835.70 2175.37  0. 1.0000     0. 
  -1   3  11  43962.50 3238.35  0. 1.0000     0. 
   1   3 -10  28416.60 2530.07  0. 1.0000     0. 
  -1  -3 -10  26903.10 2032.99  0. 1.0000     0. 
  -1   3  10  18607.60 2055.71  0. 1.0000     0. 
   1  -3  10  23787.20 3083.12  0. 1.0000     0. 
  -1   3  10  27172.90 2477.47  0. 1.0000     0. 
  -1  -3  -9  15107.60 1514.55  0. 1.0000     0. 
   1   3  -9  16783.70 1970.27  0. 1.0000     0. 
   1   3  -9  16785.20 1529.70  0. 1.0000     0. 
   1  -3   9  17733.40 2586.39  0. 1.0000     0. 
  -1   3   9  10911.10 1434.45  0. 1.0000     0. 
  -1   3   9  14912.80 1805.02  0. 1.0000     0. 
  -1  -3  -8  23797.40 1827.93  0. 1.0000     0. 
   1   3  -8  21400.50 1710.37  0. 1.0000     0. 
   1   3  -8  23314.30 2186.59  0. 1.0000     0. 
   1  -3   8  22186.20 2723.39  0. 1.0000     0. 
  -1   3   8  15603.60 1590.68  0. 1.0000     0. 
  -1   3   8  23253.00 2124.41  0. 1.0000     0. 
  -1  -3  -7  59590.30 2876.23  0. 1.0000     0. 
   1   3  -7  61508.60 3494.59  0. 1.0000     0. 
   1   3  -7  66053.30 3511.91  0. 1.0000     0. 
   1   3  -7  64708.30 2882.56  0. 1.0000     0. 
   1  -3   7  59183.40 4207.16  0. 1.0000     0. 
  -1   3   7  60553.10 3452.18  0. 1.0000     0. 
   1   3  -6  29625.10 2375.44  0. 1.0000     0. 
  -1  -3  -6  32781.60 2078.97  0. 1.0000     0. 
   1   3  -6  32614.60 2348.96  0. 1.0000     0. 
   1   3  -6  32465.20 1993.55  0. 1.0000     0. 
   1  -3   6  29054.00 2792.23  0. 1.0000     0. 
  -1   3   6  25928.50 1577.91  0. 1.0000     0. 
  -1   3   6  32558.70 2410.92  0. 1.0000     0. 
   1   3  -5  21008.30 1873.01  0. 1.0000     0. 
  -1  -3  -5  23050.10 1703.70  0. 1.0000     0. 
   1   3  -5  19493.30 1979.96  0. 1.0000     0. 
   1   3  -5  20975.30 1633.00  0. 1.0000     0. 
   1  -3   5  20176.60 2181.88  0. 1.0000     0. 
  -1   3   5  17029.10 1075.56  0. 1.0000     0. 
  -1   3   5  22361.60 1978.82  0. 1.0000     0. 
  -1  -3  -4 137476.00 4239.87  0. 1.0000     0. 
   1   3  -4 154504.00 4955.12  0. 1.0000     0. 
   1   3  -4 137913.00 4961.52  0. 1.0000     0. 
   1   3  -4 150147.00 4350.97  0. 1.0000     0. 
  -1   3   4 136608.00 2825.33  0. 1.0000     0. 
  -1   3   4 150545.00 5117.49  0. 1.0000     0. 
   1  -3   4 123695.99 2823.21  0. 1.0000     0. 
   1   3  -3 243619.00 5751.60  0. 1.0000     0. 
  -1  -3  -3 232964.02 5661.72  0. 1.0000     0. 
   1   3  -3 242241.00 6317.53  0. 1.0000     0. 
   1   3  -3 232859.00 6463.06  0. 1.0000     0. 
  -1   3   3 225396.00 3546.06  0. 1.0000     0. 
  -1   3   3 255389.00 6743.71  0. 1.0000     0. 
   1  -3   3 215204.98 4202.23  0. 1.0000     0. 
   1   3  -2 133351.98 4656.54  0. 1.0000     0. 
  -1  -3  -2 134042.00 4046.44  0. 1.0000     0. 
   1   3  -2 138026.98 4541.74  0. 1.0000     0. 
  -1   3   2 130716.01 4876.76  0. 1.0000     0. 
  -1   3   2 143832.00 4831.88  0. 1.0000     0. 
   1  -3   2 126217.00 3092.16  0. 1.0000     0. 
   1  -3   1  45522.80 3078.14  0. 1.0000     0. 
  -1   3   1  38234.70 1005.29  0. 1.0000     0. 
  -1   3   1  43194.00 2637.59  0. 1.0000     0. 
   1   3  -1  42217.30 2438.58  0. 1.0000     0. 
   1   3  -1  43721.00 1689.96  0. 1.0000     0. 
   1  -3   1  40472.61 1701.49  0. 1.0000     0. 
  -1   3   1  43693.90 2561.50  0. 1.0000     0. 
   1  -3   0  13784.10 1654.76  0. 1.0000     0. 
   1   3   0  12800.10 1337.14  0. 1.0000     0. 
  -1   3   0  14070.90 1453.39  0. 1.0000     0. 
  -1   3   0  12968.00  508.29  0. 1.0000     0. 
   1   3   0  14939.60 1032.30  0. 1.0000     0. 
  -1   3   0  15128.90 1484.36  0. 1.0000     0. 
   1  -3   0  13570.60 1005.13  0. 1.0000     0. 
   1  -3  -1  49343.30 3140.24  0. 1.0000     0. 
   1   3   1  41489.00 2471.78  0. 1.0000     0. 
  -1   3  -1  47782.60 2593.34  0. 1.0000     0. 
  -1   3  -1  41598.90 1043.71  0. 1.0000     0. 
   1   3   1  46705.60 1945.00  0. 1.0000     0. 
   1  -3  -1  48126.00 1989.87  0. 1.0000     0. 
  -1   3  -1  45205.00 2605.73  0. 1.0000     0. 
   1  -3  -2 136531.00 5341.97  0. 1.0000     0. 
  -1   3  -2 147008.00 4595.12  0. 1.0000     0. 
   1   3   2 133259.00 4728.45  0. 1.0000     0. 
   1   3   2 143163.00 3775.85  0. 1.0000     0. 
  -1   3  -2 143680.00 4751.81  0. 1.0000     0. 
   1  -3  -2 139513.98 3668.71  0. 1.0000     0. 
   1  -3  -3 240277.00 7274.19  0. 1.0000     0. 
   1   3   3 232235.98 6634.22  0. 1.0000     0. 
  -1   3  -3 227913.98 3788.01  0. 1.0000     0. 
  -1   3  -3 257916.00 6291.39  0. 1.0000     0. 
   1   3   3 259453.00 5591.17  0. 1.0000     0. 
   1  -3  -3 262855.97 5421.89  0. 1.0000     0. 
  -1   3  -3 254342.00 6599.51  0. 1.0000     0. 
   1  -3  -4 142153.98 5472.00  0. 1.0000     0. 
   1   3   4 149608.98 4802.55  0. 1.0000     0. 
   1   3   4 137276.00 5097.31  0. 1.0000     0. 
  -1   3  -4 148772.02 4704.47  0. 1.0000     0. 
  -1   3  -4 133778.00 2865.48  0. 1.0000     0. 
   1   3   4 156955.02 4374.70  0. 1.0000     0. 
   1  -3  -4 152475.00 4074.94  0. 1.0000     0. 
  -1   3  -4 147311.98 5015.54  0. 1.0000     0. 
   1  -3  -5  22635.60 2140.12  0. 1.0000     0. 
  -1   3  -5  24224.80 1844.45  0. 1.0000     0. 
   1   3   5  22284.40 1860.15  0. 1.0000     0. 
  -1   3  -5  20426.40 1083.04  0. 1.0000     0. 
   1   3   5  25937.50 1791.11  0. 1.0000     0. 
  -1   3  -5  22649.30 1929.08  0. 1.0000     0. 
   1  -3  -5  22066.20 1531.37  0. 1.0000     0. 
   1  -3  -6  32518.60 2609.48  0. 1.0000     0. 
  -1  -3   6  35170.20 2457.47  0. 1.0000     0. 
  -1   3  -6  30919.90 1463.36  0. 1.0000     0. 
   1   3   6  33297.00 2301.12  0. 1.0000     0. 
  -1   3  -6  32214.10 2199.56  0. 1.0000     0. 
   1   3   6  36649.60 2256.89  0. 1.0000     0. 
   1  -3  -6  33890.80 1963.62  0. 1.0000     0. 
  -1   3  -6  33003.80 2417.18  0. 1.0000     0. 
  -1  -3   7  65834.29 3451.85  0. 1.0000     0. 
   1  -3  -7  60174.40 3633.72  0. 1.0000     0. 
  -1   3  -7  52623.11 3829.97  0. 1.0000     0. 
   1   3   7  60062.80 3207.41  0. 1.0000     0. 
  -1   3  -7  59053.30 2141.72  0. 1.0000     0. 
  -1   3  -7  63229.00 3180.14  0. 1.0000     0. 
   1   3   7  65624.20 3138.03  0. 1.0000     0. 
  -1   3  -7  60555.90 3321.20  0. 1.0000     0. 
   1  -3  -7  59282.00 2690.23  0. 1.0000     0. 
   1  -3  -8  22923.80 2257.57  0. 1.0000     0. 
  -1  -3   8  27811.80 2260.10  0. 1.0000     0. 
   1   3   8  22235.50 1988.20  0. 1.0000     0. 
  -1   3  -8  20946.30 2461.38  0. 1.0000     0. 
  -1   3  -8  22984.70 1400.63  0. 1.0000     0. 
  -1   3  -8  24200.50 2016.82  0. 1.0000     0. 
   1   3   8  25310.90 2042.68  0. 1.0000     0. 
   1  -3  -8  22348.10 1704.63  0. 1.0000     0. 
   1   3   8  18315.60  949.31  0. 1.0000     0. 
   1  -3  -9  13132.90 1738.03  0. 1.0000     0. 
  -1  -3   9  16903.60 1894.32  0. 1.0000     0. 
  -1   3  -9  15916.00 1698.04  0. 1.0000     0. 
  -1   3  -9  14846.20 1185.74  0. 1.0000     0. 
  -1   3  -9  13557.70 2051.59  0. 1.0000     0. 
   1   3   9  16634.70 1758.09  0. 1.0000     0. 
   1  -3  -9  14379.60 1410.26  0. 1.0000     0. 
   1   3   9  12540.70  917.96  0. 1.0000     0. 
   1  -3 -10  25265.40 2411.24  0. 1.0000     0. 
  -1  -3  10  31395.80 2652.12  0. 1.0000     0. 
  -1   3 -10  28673.10 1745.45  0. 1.0000     0. 
  -1   3 -10  28878.70 3090.40  0. 1.0000     0. 
   1   3  10  29446.50 2429.72  0. 1.0000     0. 
   1   3  10  22881.10 1413.49  0. 1.0000     0. 
   1  -3 -10  26784.50 1975.48  0. 1.0000     0. 
  -1  -3  11  42786.80 3298.17  0. 1.0000     0. 
   1  -3 -11  36494.11 2994.67  0. 1.0000     0. 
  -1   3 -11  39281.60 3668.58  0. 1.0000     0. 
  -1   3 -11  41765.20 2215.70  0. 1.0000     0. 
   1   3  11  41155.30 2969.01  0. 1.0000     0. 
   1  -3 -11  37782.10 2414.96  0. 1.0000     0. 
   1   3  11  32174.30 1850.95  0. 1.0000     0. 
   1  -3 -12  54636.40 3708.20  0. 1.0000     0. 
  -1  -3  12  59965.20 4143.09  0. 1.0000     0. 
  -1   3 -12  57848.10 4562.39  0. 1.0000     0. 
  -1   3 -12  58125.40 2739.57  0. 1.0000     0. 
   1   3  12  59226.00 3741.17  0. 1.0000     0. 
   1  -3 -12  53601.30 2988.19  0. 1.0000     0. 
   1  -3 -13  39329.10 3193.56  0. 1.0000     0. 
  -1  -3  13  43510.10 3791.76  0. 1.0000     0. 
  -1   3 -13  45102.00 2494.78  0. 1.0000     0. 
  -1   3 -13  45731.20 4171.74  0. 1.0000     0. 
   1   3  13  45442.50 3403.58  0. 1.0000     0. 
   1  -3 -13  41365.70 2715.36  0. 1.0000     0. 
   1  -3 -14   6170.36 1331.91  0. 1.0000     0. 
  -1  -3  14   4732.84 1330.21  0. 1.0000     0. 
  -1   3 -14   5562.15  900.13  0. 1.0000     0. 
  -1   3 -14   3657.21 1124.98  0. 1.0000     0. 
   1   3  14   6062.63 1355.75  0. 1.0000     0. 
   1  -3 -14   6031.43 1071.08  0. 1.0000     0. 
   1  -3 -15 144974.00 6544.49  0. 1.0000     0. 
  -1  -3  15 153742.98 8038.05  0. 1.0000     0. 
  -1   3 -15 172580.98 8397.17  0. 1.0000     0. 
  -1   3 -15 162865.98 5274.65  0. 1.0000     0. 
   1   3  15 165473.98 7113.33  0. 1.0000     0. 
   1  -3 -15 163322.00 5840.04  0. 1.0000     0. 
  -1  -3  16  76226.59 5834.11  0. 1.0000     0. 
  -1   3 -16  85527.90 3898.94  0. 1.0000     0. 
  -1   3 -16  90404.00 6124.66  0. 1.0000     0. 
   1   3  16  89697.29 5314.13  0. 1.0000     0. 
   1  -3 -16  84548.80 4270.86  0. 1.0000     0. 
  -1   3 -17  72128.80 3670.35  0. 1.0000     0. 
  -1   3 -17  72424.41 5602.53  0. 1.0000     0. 
   1   3  17  74385.41 4962.46  0. 1.0000     0. 
   1  -3 -17  73535.71 4101.20  0. 1.0000     0. 
  -1  -3  18  20459.10 3365.40  0. 1.0000     0. 
  -1   3 -18  24286.50 2186.32  0. 1.0000     0. 
  -1   3 -18  27492.50 3535.66  0. 1.0000     0. 
   1   3  18  24783.60 2940.86  0. 1.0000     0. 
   1  -3 -18  25312.20 2451.78  0. 1.0000     0. 
  -1  -3  19    456.39  969.15  0. 1.0000     0. 
  -1   3 -19    199.25  306.81  0. 1.0000     0. 
  -1   3 -19    888.74  751.83  0. 1.0000     0. 
   1   3  19    272.27  368.20  0. 1.0000     0. 
   1  -3 -19    311.32  316.89  0. 1.0000     0. 
  -1  -3  20  17205.10 3504.40  0. 1.0000     0. 
  -1   3 -20  23998.10 2313.12  0. 1.0000     0. 
  -1   3 -20  28139.90 3611.02  0. 1.0000     0. 
   1   3  20  23533.50 2969.83  0. 1.0000     0. 
   1  -3 -20  23703.30 2497.49  0. 1.0000     0. 
  -1   3 -21  67304.00 5669.71  0. 1.0000     0. 
   1   3  21  56433.70 4849.71  0. 1.0000     0. 
   1  -3 -21  58536.70 4063.29  0. 1.0000     0. 
  -1  -3  22   1473.57 1108.15  0. 1.0000     0. 
  -1   3 -22   1912.05 1157.99  0. 1.0000     0. 
   1   3  22   2536.95 1140.34  0. 1.0000     0. 
   1  -3 -22   2221.20  831.85  0. 1.0000     0. 
  -1  -3  23   2130.93 1532.68  0. 1.0000     0. 
  -1   3 -23   2294.83 1327.70  0. 1.0000     0. 
   1   3  23   2922.75 1295.73  0. 1.0000     0. 
   1  -3 -23   2012.37  823.46  0. 1.0000     0. 
  -1  -3  24   2942.48 1930.28  0. 1.0000     0. 
  -1   3 -24   3786.31 1529.34  0. 1.0000     0. 
   1   3  24   3942.41 1516.70  0. 1.0000     0. 
   1  -3 -24   3890.59 1170.40  0. 1.0000     0. 
  -1  -3  25  45125.80 6762.08  0. 1.0000     0. 
  -1   3 -25  60986.39 5821.61  0. 1.0000     0. 
   1   3  25  51473.40 5136.68  0. 1.0000     0. 
   1  -3 -25  54121.00 4386.83  0. 1.0000     0. 
  -1  -3  26  14851.40 4052.33  0. 1.0000     0. 
   1   3  26  21158.50 1673.42  0. 1.0000     0. 
  -1   3 -26  20254.70 1652.24  0. 1.0000     0. 
  -1   3 -26  22666.80 1714.61  0. 1.0000     0. 
  -1   3 -26  22788.40 2014.17  0. 1.0000     0. 
   1   3  26  22417.90 1704.84  0. 1.0000     0. 
   1  -3 -26  20655.50 1575.47  0. 1.0000     0. 
  -1   3 -26  22800.50 1776.05  0. 1.0000     0. 
   1  -3 -26  21376.60 2801.60  0. 1.0000     0. 
  -1   3 -27   2158.45  554.28  0. 1.0000     0. 
   1   3  27   1172.02  444.53  0. 1.0000     0. 
  -1   3 -27    204.78  312.69  0. 1.0000     0. 
   1   3  27   1294.26  453.72  0. 1.0000     0. 
   1  -3 -27   2442.28  582.65  0. 1.0000     0. 
  -1   3 -27   2393.79  717.70  0. 1.0000     0. 
  -1   3 -27   1851.34  505.59  0. 1.0000     0. 
   1  -3 -27   1367.44  415.66  0. 1.0000     0. 
  -1   3 -27   1831.22  557.67  0. 1.0000     0. 
   1   3  27   2143.09  628.33  0. 1.0000     0. 
  -1  -3  27   1527.53  531.41  0. 1.0000     0. 
   1   3  28  20347.30 1695.66  0. 1.0000     0. 
  -1   3 -28  20106.70 1720.45  0. 1.0000     0. 
   1   3  28  16986.90 1504.94  0. 1.0000     0. 
   1  -3 -28  22601.10 1727.81  0. 1.0000     0. 
  -1   3 -28  21409.60 1715.22  0. 1.0000     0. 
  -1   3 -28  23583.90 2130.21  0. 1.0000     0. 
  -1  -3  28  17499.00 1582.24  0. 1.0000     0. 
   1   3  28  23288.30 1777.43  0. 1.0000     0. 
   1  -3 -28  19930.30 1611.93  0. 1.0000     0. 
  -1   3 -28  19902.40 1729.83  0. 1.0000     0. 
  -1   3 -29   6839.62 1024.23  0. 1.0000     0. 
   1   3  29   6692.40 1006.08  0. 1.0000     0. 
  -1   3 -29   7700.04 1051.16  0. 1.0000     0. 
   1  -3 -29   8046.27 1077.72  0. 1.0000     0. 
  -1   3 -29   6540.81 1119.46  0. 1.0000     0. 
  -1   3 -29   6245.23  998.18  0. 1.0000     0. 
   1   3  29   6848.69  969.81  0. 1.0000     0. 
  -1  -3  29   5986.24  916.24  0. 1.0000     0. 
   1  -3 -29   6410.17  971.91  0. 1.0000     0. 
   1   3  30   2594.23  672.64  0. 1.0000     0. 
  -1   3 -30   3028.11  699.38  0. 1.0000     0. 
  -1   3 -30   2739.01  605.57  0. 1.0000     0. 
   1  -3 -30   3380.90  693.33  0. 1.0000     0. 
  -1   3 -30   3102.13  891.96  0. 1.0000     0. 
  -1  -3  30   2575.72  649.78  0. 1.0000     0. 
   1   3  30   2849.92  669.58  0. 1.0000     0. 
   1  -3 -30   2305.11  594.92  0. 1.0000     0. 
  -1   3 -30   2445.00  630.60  0. 1.0000     0. 
   1   3  31    357.86  393.64  0. 1.0000     0. 
  -1   3 -31    -42.36  221.58  0. 1.0000     0. 
  -1   3 -31    411.69  429.76  0. 1.0000     0. 
   1  -3 -31    239.94  321.43  0. 1.0000     0. 
  -1   3 -31    763.82  407.83  0. 1.0000     0. 
  -1  -3  31    312.36  239.99  0. 1.0000     0. 
   1   3  31    229.95  320.64  0. 1.0000     0. 
   1  -3 -31    378.06  433.69  0. 1.0000     0. 
  -1   3 -31    161.11  415.15  0. 1.0000     0. 
   1   3  32  25181.20 1934.81  0. 1.0000     0. 
  -1   3 -32  24044.40 1922.85  0. 1.0000     0. 
  -1   3 -32  26400.20 2292.66  0. 1.0000     0. 
  -1   3 -32  26232.60 1955.44  0. 1.0000     0. 
   1  -3 -32  24704.40 1832.26  0. 1.0000     0. 
   1   3  32  23371.30 1831.04  0. 1.0000     0. 
  -1  -3  32  20688.60 1721.03  0. 1.0000     0. 
   1  -3 -32  22047.00 1726.87  0. 1.0000     0. 
   1   3  33   3962.14  783.28  0. 1.0000     0. 
  -1   3 -33   3772.79  790.11  0. 1.0000     0. 
  -1   3 -33   4990.17  909.91  0. 1.0000     0. 
  -1   3 -33   4225.71  993.91  0. 1.0000     0. 
   1  -3 -33   3425.51  692.59  0. 1.0000     0. 
   1  -3 -33   4073.09  743.52  0. 1.0000     0. 
   1   3  33   3825.06  735.66  0. 1.0000     0. 
  -1  -3  33   3294.55  683.99  0. 1.0000     0. 
  -1   3 -34  32142.10 2207.54  0. 1.0000     0. 
   1   3  34  34374.30 2249.19  0. 1.0000     0. 
  -1   3 -34  34302.50 2543.34  0. 1.0000     0. 
  -1   3 -34  37966.20 2342.64  0. 1.0000     0. 
   1  -3 -34  35364.20 2180.20  0. 1.0000     0. 
   1   3  34  35105.80 2168.37  0. 1.0000     0. 
  -1  -3  34  29472.40 1983.49  0. 1.0000     0. 
   1  -3 -34  29307.80 1975.61  0. 1.0000     0. 
   1   3  35   1642.54  594.49  0. 1.0000     0. 
  -1   3 -35   1709.45  530.32  0. 1.0000     0. 
   1  -3 -35   1492.08  577.30  0. 1.0000     0. 
  -1   3 -35   1304.60  466.54  0. 1.0000     0. 
   1  -3 -35    727.35  316.11  0. 1.0000     0. 
  -1  -3  35    972.21  433.73  0. 1.0000     0. 
   1   3  35   1075.13  435.77  0. 1.0000     0. 
  -1   3 -36  21046.00 1679.30  0. 1.0000     0. 
   1   3  36  22070.20 1711.47  0. 1.0000     0. 
  -1   3 -36  19877.90 1858.46  0. 1.0000     0. 
  -1   3 -36  21891.20 1724.66  0. 1.0000     0. 
   1  -3 -36  22244.50 1670.99  0. 1.0000     0. 
   1   3  36  21509.20 1616.35  0. 1.0000     0. 
   1  -3 -36  19313.30 1539.02  0. 1.0000     0. 
  -1   3 -37   4325.19  749.04  0. 1.0000     0. 
   1   3  37   3295.15  683.81  0. 1.0000     0. 
  -1   3 -37   4729.97  813.65  0. 1.0000     0. 
   1  -3 -37   4680.72  790.71  0. 1.0000     0. 
  -1   3 -37   3611.10  807.12  0. 1.0000     0. 
   1  -3 -37   4069.01  680.47  0. 1.0000     0. 
   1   3  37   4065.01  711.16  0. 1.0000     0. 
  -1   3 -38   9465.01 1077.92  0. 1.0000     0. 
   1   3  38   9601.97 1081.67  0. 1.0000     0. 
   1  -3 -38  10209.00 1086.47  0. 1.0000     0. 
  -1   3 -38   8321.16 1143.50  0. 1.0000     0. 
  -1   3 -38   9636.32 1083.24  0. 1.0000     0. 
   1  -3 -38   7231.12  894.11  0. 1.0000     0. 
   1   3  38   9209.12  994.11  0. 1.0000     0. 
  -1   3 -39   8401.95  978.20  0. 1.0000     0. 
   1   3  39   8537.02  963.23  0. 1.0000     0. 
  -1   3 -39   8704.25  994.46  0. 1.0000     0. 
   1  -3 -39   7474.72  911.13  0. 1.0000     0. 
   1   3  39   7827.16  893.55  0. 1.0000     0. 
   1  -3 -39   6118.21  797.06  0. 1.0000     0. 
  -1   3 -40    797.86  303.45  0. 1.0000     0. 
   1   3  40   1403.11  429.21  0. 1.0000     0. 
   1  -3 -40    953.35  340.64  0. 1.0000     0. 
  -1   3 -40   1042.11  375.69  0. 1.0000     0. 
   1   3  40   1098.78  352.78  0. 1.0000     0. 
   1   3  41    768.40  274.82  0. 1.0000     0. 
   1  -3 -41   1155.15  362.89  0. 1.0000     0. 
  -1   3 -41    640.62  269.36  0. 1.0000     0. 
  -1   3 -41   1082.06  392.51  0. 1.0000     0. 
   1  -3 -41   1249.08  341.90  0. 1.0000     0. 
   1   3  41    819.31  304.09  0. 1.0000     0. 
   1   3  42   2930.93  503.41  0. 1.0000     0. 
  -1   3 -42   2922.78  490.19  0. 1.0000     0. 
   1  -3 -42   2636.25  475.30  0. 1.0000     0. 
   1  -3 -42   2742.28  488.39  0. 1.0000     0. 
  -1   3 -42   2363.77  464.92  0. 1.0000     0. 
   1   3  42   2445.21  424.00  0. 1.0000     0. 
   1   3  43    390.29  235.37  0. 1.0000     0. 
  -1   3 -43    151.24  136.41  0. 1.0000     0. 
   1  -3 -43    407.29  217.92  0. 1.0000     0. 
  -1   3 -43    406.35  216.24  0. 1.0000     0. 
   1  -3 -43    415.97  163.90  0. 1.0000     0. 
   1   3  43    481.33  190.29  0. 1.0000     0. 
   1   3  44   1222.09  280.11  0. 1.0000     0. 
   1  -3 -44   1054.05  272.11  0. 1.0000     0. 
  -1   3 -44    821.42  291.99  0. 1.0000     0. 
  -1  -3  44    979.61  321.25  0. 1.0000     0. 
  -1   4  43   3424.17  475.01  0. 1.0000     0. 
   1  -4  43   3907.50  563.06  0. 1.0000     0. 
   1   4 -43   4248.11  605.58  0. 1.0000     0. 
  -1   4  43   4272.98  503.40  0. 1.0000     0. 
  -1   4  42  10493.90  882.46  0. 1.0000     0. 
   1   4 -42  11839.80 1084.71  0. 1.0000     0. 
   1  -4  42  11327.80 1034.92  0. 1.0000     0. 
  -1   4  42  10648.10  861.81  0. 1.0000     0. 
  -1  -4 -41   1364.40  332.96  0. 1.0000     0. 
  -1   4  41   1682.60  403.64  0. 1.0000     0. 
   1  -4  41   1678.78  470.81  0. 1.0000     0. 
   1   4 -41   2003.02  495.43  0. 1.0000     0. 
  -1   4  41    809.49  305.31  0. 1.0000     0. 
  -1   4  41    991.86  323.92  0. 1.0000     0. 
   1   4 -40   5090.81  655.69  0. 1.0000     0. 
  -1  -4 -40   5654.96  684.39  0. 1.0000     0. 
  -1   4  40   7169.35  813.75  0. 1.0000     0. 
   1   4 -40   7227.15  954.62  0. 1.0000     0. 
   1   4 -40   5972.50  708.92  0. 1.0000     0. 
   1  -4  40   6479.79  896.34  0. 1.0000     0. 
  -1   4  40   7408.22  823.89  0. 1.0000     0. 
  -1  -4 -39  10933.80 1017.65  0. 1.0000     0. 
  -1   4  39  12162.60 1128.11  0. 1.0000     0. 
   1   4 -39  10458.10 1013.70  0. 1.0000     0. 
   1  -4  39  12094.80 1282.37  0. 1.0000     0. 
  -1  -4 -39   9698.54  899.83  0. 1.0000     0. 
   1   4 -39  13690.10 1461.08  0. 1.0000     0. 
   1   4 -39  10934.40 1012.04  0. 1.0000     0. 
  -1   4  39  12545.50 1113.21  0. 1.0000     0. 
   1   4 -39  12949.70 1248.17  0. 1.0000     0. 
  -1  -4 -38   3169.33  577.35  0. 1.0000     0. 
   1   4 -38   3501.33  622.09  0. 1.0000     0. 
  -1   4  38   3643.07  663.88  0. 1.0000     0. 
   1   4 -38   1248.96  422.02  0. 1.0000     0. 
  -1  -4 -38   2814.60  517.10  0. 1.0000     0. 
   1   4 -38   3353.84  599.07  0. 1.0000     0. 
   1  -4  38   3421.17  832.35  0. 1.0000     0. 
   1   4 -38   3793.11  689.01  0. 1.0000     0. 
  -1   4  38   3293.91  612.55  0. 1.0000     0. 
  -1  -4 -37   3349.73  639.67  0. 1.0000     0. 
  -1   4  37   3657.42  685.05  0. 1.0000     0. 
   1   4 -37   3443.84  640.23  0. 1.0000     0. 
   1   4 -37   1224.94  423.10  0. 1.0000     0. 
   1   4 -37   2405.46  567.80  0. 1.0000     0. 
   1  -4  37   3634.45  838.07  0. 1.0000     0. 
  -1  -4 -37   2773.55  527.79  0. 1.0000     0. 
   1   4 -37   3279.13  671.36  0. 1.0000     0. 
  -1   4  37   3062.11  613.09  0. 1.0000     0. 
  -1  -4 -36   6470.88  884.04  0. 1.0000     0. 
  -1   4  36   7213.27  955.86  0. 1.0000     0. 
  -1   4  36   5056.74  764.15  0. 1.0000     0. 
   1   4 -36   3601.56  812.38  0. 1.0000     0. 
   1  -4  36   7681.46 1141.01  0. 1.0000     0. 
  -1  -4 -36   5805.51  811.62  0. 1.0000     0. 
   1   4 -36   6450.17  882.77  0. 1.0000     0. 
  -1   4  36   6776.59  928.88  0. 1.0000     0. 
   1   4 -36   7352.00 1040.35  0. 1.0000     0. 
  -1  -4 -35   4059.71  736.77  0. 1.0000     0. 
   1   4 -35   1838.53  655.74  0. 1.0000     0. 
   1   4 -35   3019.65  596.30  0. 1.0000     0. 
  -1  -4 -35   3690.93  665.24  0. 1.0000     0. 
   1   4 -35   3192.25  711.33  0. 1.0000     0. 
   1  -4  35   4527.68  917.74  0. 1.0000     0. 
  -1   4  35   4219.39  794.96  0. 1.0000     0. 
  -1  -4 -34   3248.23  680.04  0. 1.0000     0. 
   1   4 -34   1545.36  551.65  0. 1.0000     0. 
  -1  -4 -34   2342.22  556.25  0. 1.0000     0. 
   1   4 -34   2807.28  640.14  0. 1.0000     0. 
  -1   4  34   3272.29  753.32  0. 1.0000     0. 
   1  -4  34   2915.42  776.22  0. 1.0000     0. 
   1   4 -34   3095.52  788.50  0. 1.0000     0. 
  -1  -4 -33   5214.25  865.16  0. 1.0000     0. 
   1   4 -33   3124.64  637.56  0. 1.0000     0. 
   1   4 -33   4209.07  769.39  0. 1.0000     0. 
  -1   4  33   4774.52  794.46  0. 1.0000     0. 
  -1  -4 -33   3805.10  700.09  0. 1.0000     0. 
   1   4 -33   3683.75  788.99  0. 1.0000     0. 
  -1   4  33   5021.15  911.09  0. 1.0000     0. 
  -1  -4 -32   9159.68 1132.70  0. 1.0000     0. 
   1   4 -32   7453.00 1170.70  0. 1.0000     0. 
  -1   4  32   8507.11 1019.66  0. 1.0000     0. 
  -1  -4 -32   6715.28  919.94  0. 1.0000     0. 
   1   4 -32   7500.78 1019.94  0. 1.0000     0. 
  -1   4  32   8925.71 1153.88  0. 1.0000     0. 
   1   4 -32   7552.70 1123.38  0. 1.0000     0. 
  -1  -4 -31    899.54  425.75  0. 1.0000     0. 
   1   4 -31    432.13  318.82  0. 1.0000     0. 
  -1   4  31    420.91  306.08  0. 1.0000     0. 
   1   4 -31    636.01  314.94  0. 1.0000     0. 
  -1  -4 -31    553.08  229.67  0. 1.0000     0. 
   1   4 -31     50.12  276.08  0. 1.0000     0. 
  -1   4  31    887.91  413.35  0. 1.0000     0. 
  -1  -4 -30  30989.00 2106.63  0. 1.0000     0. 
   1   4 -30  30221.10 2293.30  0. 1.0000     0. 
   1   4 -30  29452.30 1994.24  0. 1.0000     0. 
  -1  -4 -30  26814.50 1816.23  0. 1.0000     0. 
  -1   4  30  32702.20 1999.91  0. 1.0000     0. 
  -1   4  30  32935.00 2244.39  0. 1.0000     0. 
   1   4 -30  31878.40 2225.64  0. 1.0000     0. 
  -1  -4 -29   1623.17  520.60  0. 1.0000     0. 
   1   4 -29   1877.67  648.89  0. 1.0000     0. 
  -1   4  29   1796.29  508.59  0. 1.0000     0. 
   1   4 -29   1765.42  542.10  0. 1.0000     0. 
   1   4 -29   1912.77  596.03  0. 1.0000     0. 
  -1   4  29   1765.58  541.15  0. 1.0000     0. 
  -1  -4 -28  12190.40 1300.31  0. 1.0000     0. 
   1   4 -28  13019.80 1435.43  0. 1.0000     0. 
  -1   4  28  11589.80 1201.16  0. 1.0000     0. 
   1   4 -28  10635.60 1181.12  0. 1.0000     0. 
   1   4 -28  11653.40 1291.36  0. 1.0000     0. 
  -1   4  28  12580.60 1364.41  0. 1.0000     0. 
  -1  -4 -27   2484.81  616.70  0. 1.0000     0. 
   1   4 -27   2774.32  738.28  0. 1.0000     0. 
  -1   4  27   2593.97  550.75  0. 1.0000     0. 
   1   4 -27   1915.40  575.37  0. 1.0000     0. 
  -1   4  27   2770.95  673.73  0. 1.0000     0. 
   1   4 -26  16531.60 1540.48  0. 1.0000     0. 
  -1   4  26  14900.10 1341.24  0. 1.0000     0. 
  -1   4  26  13952.20 1449.09  0. 1.0000     0. 
   1   4 -26  13536.20 1403.07  0. 1.0000     0. 
   1  -4  25   4238.99 2544.32  0. 1.0000     0. 
  -1   4  25   6134.33 1346.19  0. 1.0000     0. 
   1   4 -25   7076.29  983.94  0. 1.0000     0. 
  -1  -4 -25   5983.43 1359.71  0. 1.0000     0. 
  -1   4  25   5781.09  825.25  0. 1.0000     0. 
  -1   4  25   6578.09  984.89  0. 1.0000     0. 
  -1   4  25   5149.78 1697.02  0. 1.0000     0. 
   1   4 -25   5641.85  913.64  0. 1.0000     0. 
  -1   4  24  25074.00 2580.29  0. 1.0000     0. 
   1  -4  24  15732.80 4259.61  0. 1.0000     0. 
   1   4 -24  22104.70 3659.50  0. 1.0000     0. 
   1   4 -24  26412.20 1811.31  0. 1.0000     0. 
  -1  -4 -24  20035.30 2511.92  0. 1.0000     0. 
  -1   4  24  24843.20 1657.46  0. 1.0000     0. 
  -1   4  24  18994.50 3109.96  0. 1.0000     0. 
  -1  -4 -24  20120.90 2634.58  0. 1.0000     0. 
  -1  -4 -23   2408.97  891.88  0. 1.0000     0. 
   1   4 -23   3339.63 1382.37  0. 1.0000     0. 
   1  -4  23   2262.61 1886.51  0. 1.0000     0. 
  -1  -4 -23   2534.06  930.16  0. 1.0000     0. 
  -1   4  23   2065.09 1047.79  0. 1.0000     0. 
   1   4 -22  53142.90 5257.34  0. 1.0000     0. 
  -1  -4 -22  44511.89 3556.41  0. 1.0000     0. 
   1  -4  22  37539.89 6117.49  0. 1.0000     0. 
  -1   4  22  44867.50 4567.36  0. 1.0000     0. 
  -1  -4 -22  49045.70 3919.90  0. 1.0000     0. 
   1   4 -21   9209.86 2140.77  0. 1.0000     0. 
  -1  -4 -21   8828.46 1544.58  0. 1.0000     0. 
   1  -4  21   6102.83 2367.65  0. 1.0000     0. 
  -1   4  21   8476.27 1923.61  0. 1.0000     0. 
  -1  -4 -21   9416.48 1694.94  0. 1.0000     0. 
   1   4 -20  18210.10 2926.26  0. 1.0000     0. 
  -1  -4 -20  18236.20 2146.33  0. 1.0000     0. 
   1  -4  20  13749.40 3565.36  0. 1.0000     0. 
  -1  -4 -20  16809.70 2208.54  0. 1.0000     0. 
  -1   4  20  18317.80 2768.90  0. 1.0000     0. 
  -1  -4 -19  14763.10 1893.74  0. 1.0000     0. 
   1   4 -19  15549.60 2615.09  0. 1.0000     0. 
   1  -4  19  10156.40 2871.70  0. 1.0000     0. 
  -1   4  19  13056.70 2279.27  0. 1.0000     0. 
  -1  -4 -19  16619.50 2146.47  0. 1.0000     0. 
   1   4 -18   7173.46 1763.44  0. 1.0000     0. 
  -1  -4 -18   4661.03 1060.13  0. 1.0000     0. 
   1  -4  18   4259.93 1943.37  0. 1.0000     0. 
  -1   4  18   4642.56 1377.62  0. 1.0000     0. 
   1   4 -17  13028.00 2245.59  0. 1.0000     0. 
  -1  -4 -17  14863.30 1797.95  0. 1.0000     0. 
   1  -4  17   9061.11 2592.03  0. 1.0000     0. 
  -1   4  17  13528.80 2170.23  0. 1.0000     0. 
   1   4 -16   8841.44 1819.34  0. 1.0000     0. 
  -1  -4 -16   8453.56 1356.32  0. 1.0000     0. 
   1  -4  16   5830.49 2129.03  0. 1.0000     0. 
  -1   4  16   7449.58 1600.83  0. 1.0000     0. 
  -1  -4 -15  22687.00 2145.62  0. 1.0000     0. 
   1   4 -15  26391.90 3014.65  0. 1.0000     0. 
   1  -4  15  16477.60 3359.85  0. 1.0000     0. 
  -1   4  15  24368.90 2806.96  0. 1.0000     0. 
  -1  -4 -14   4849.52  980.10  0. 1.0000     0. 
   1   4 -14   3155.87 1042.49  0. 1.0000     0. 
   1  -4  14   2368.11 1485.84  0. 1.0000     0. 
  -1   4  14   4605.22 1239.54  0. 1.0000     0. 
  -1  -4 -13  42792.80 2847.50  0. 1.0000     0. 
   1   4 -13  45649.11 3781.30  0. 1.0000     0. 
  -1   4  13  49365.61 3786.52  0. 1.0000     0. 
   1   4 -12  11957.10 1874.64  0. 1.0000     0. 
   1   4 -12   9546.38 1669.51  0. 1.0000     0. 
  -1  -4 -12  10575.00 1372.77  0. 1.0000     0. 
   1  -4  12   6466.21 1841.54  0. 1.0000     0. 
  -1   4  12  10256.20 1734.16  0. 1.0000     0. 
   1   4 -11  46424.70 3653.56  0. 1.0000     0. 
   1   4 -11  48428.70 3711.60  0. 1.0000     0. 
  -1  -4 -11  48413.70 2887.54  0. 1.0000     0. 
   1  -4  11  40138.80 4349.90  0. 1.0000     0. 
  -1   4  11  47409.80 3561.05  0. 1.0000     0. 
   1   4 -10 114069.99 5533.15  0. 1.0000     0. 
  -1  -4 -10 109556.01 4365.49  0. 1.0000     0. 
   1   4 -10 104119.99 5350.58  0. 1.0000     0. 
  -1   4  10 119732.01 5550.32  0. 1.0000     0. 
  -1  -4  -9  64906.50 3269.17  0. 1.0000     0. 
   1   4  -9  63279.20 4011.41  0. 1.0000     0. 
   1   4  -9  64068.80 4026.09  0. 1.0000     0. 
   1   4  -9  66772.10 3454.55  0. 1.0000     0. 
   1  -4   9  53129.90 4590.05  0. 1.0000     0. 
  -1   4   9  70565.70 4153.48  0. 1.0000     0. 
   1   4  -8  21556.20 2263.28  0. 1.0000     0. 
  -1  -4  -8  23601.20 1929.48  0. 1.0000     0. 
   1   4  -8  24786.70 2026.40  0. 1.0000     0. 
   1   4  -8  23010.70 2320.20  0. 1.0000     0. 
   1  -4   8  20158.00 2625.35  0. 1.0000     0. 
  -1   4   8  22359.40 2248.64  0. 1.0000     0. 
   1   4  -7   6220.15 1009.87  0. 1.0000     0. 
   1   4  -7   5543.34 1135.18  0. 1.0000     0. 
   1   4  -7   5578.63 1148.51  0. 1.0000     0. 
  -1  -4  -7   5468.90  927.75  0. 1.0000     0. 
   1  -4   7   4685.03 1292.72  0. 1.0000     0. 
  -1   4   7   5313.33 1077.29  0. 1.0000     0. 
  -1  -4  -6  52236.70 2753.98  0. 1.0000     0. 
   1   4  -6  60328.70 3625.08  0. 1.0000     0. 
   1   4  -6  56678.39 3493.46  0. 1.0000     0. 
   1   4  -6  59704.80 3057.00  0. 1.0000     0. 
   1  -4   6  50893.89 3740.57  0. 1.0000     0. 
  -1   4   6  61141.80 3658.72  0. 1.0000     0. 
  -1  -4  -5   5530.37  897.49  0. 1.0000     0. 
   1   4  -5   5905.44 1147.51  0. 1.0000     0. 
   1   4  -5   6025.72  968.27  0. 1.0000     0. 
   1   4  -5   4627.18  995.39  0. 1.0000     0. 
  -1   4   5   5264.32 1008.56  0. 1.0000     0. 
   1   4  -4  15342.40 1721.56  0. 1.0000     0. 
   1   4  -4  18351.70 1657.78  0. 1.0000     0. 
   1   4  -4  17004.80 1843.88  0. 1.0000     0. 
  -1  -4  -4  15857.50 1470.10  0. 1.0000     0. 
   1   4  -4  14205.10  795.64  0. 1.0000     0. 
  -1   4   4  17564.40 1877.19  0. 1.0000     0. 
   1  -4   4  14587.00  892.36  0. 1.0000     0. 
   1  -4   3  70149.00 4354.60  0. 1.0000     0. 
   1   4  -3  64056.00 3548.61  0. 1.0000     0. 
   1   4  -3  69994.99 3247.31  0. 1.0000     0. 
   1   4  -3  62284.60 3399.81  0. 1.0000     0. 
  -1  -4  -3  64343.60 2946.13  0. 1.0000     0. 
   1   4  -3  59635.30 1926.52  0. 1.0000     0. 
  -1   4   3  71489.39 3787.68  0. 1.0000     0. 
   1  -4   3  56477.20 1983.04  0. 1.0000     0. 
   1  -4   2  76305.40 4452.29  0. 1.0000     0. 
   1   4  -2  72718.70 3336.15  0. 1.0000     0. 
  -1  -4  -2  64476.80 2923.64  0. 1.0000     0. 
   1   4  -2  69346.10 3698.67  0. 1.0000     0. 
  -1   4   2  64695.30 3839.70  0. 1.0000     0. 
   1   4  -2  67463.01 3534.24  0. 1.0000     0. 
   1   4  -2  66788.51 2245.08  0. 1.0000     0. 
  -1   4   2  73182.10 3739.98  0. 1.0000     0. 
   1  -4   2  64485.10 2239.48  0. 1.0000     0. 
   1  -4   1 191369.00 7133.39  0. 1.0000     0. 
   1   4  -1 190072.00 5534.99  0. 1.0000     0. 
  -1   4   1 182608.00 6470.14  0. 1.0000     0. 
   1   4  -1 188771.00 6256.44  0. 1.0000     0. 
   1   4  -1 173438.02 4113.54  0. 1.0000     0. 
  -1   4   1 187500.00 6096.04  0. 1.0000     0. 
   1  -4   1 170457.00 4040.97  0. 1.0000     0. 
   1  -4   0  76140.70 4429.41  0. 1.0000     0. 
   1   4   0  72405.70 3362.50  0. 1.0000     0. 
  -1   4   0  74541.70 3960.85  0. 1.0000     0. 
   1   4   0  68389.30 3690.73  0. 1.0000     0. 
   1   4   0  67227.60 2600.86  0. 1.0000     0. 
   1  -4   0  69754.10 2531.39  0. 1.0000     0. 
  -1   4   0  76173.71 3788.44  0. 1.0000     0. 
   1  -4  -1 177604.02 6797.52  0. 1.0000     0. 
   1   4   1 185388.02 5582.48  0. 1.0000     0. 
   1   4   1 181022.00 6257.88  0. 1.0000     0. 
  -1   4  -1 186972.00 6279.43  0. 1.0000     0. 
   1   4   1 174968.02 4630.77  0. 1.0000     0. 
   1  -4  -1 174002.00 4372.77  0. 1.0000     0. 
  -1   4  -1 188253.00 6106.00  0. 1.0000     0. 
   1  -4  -2  77478.09 4332.83  0. 1.0000     0. 
   1   4   2  80206.40 3612.07  0. 1.0000     0. 
   1   4   2  74390.50 4044.87  0. 1.0000     0. 
  -1   4  -2  81990.21 4019.68  0. 1.0000     0. 
  -1   4  -2  63615.30 3559.87  0. 1.0000     0. 
   1   4   2  76187.61 3081.09  0. 1.0000     0. 
  -1   4  -2  81729.80 3953.08  0. 1.0000     0. 
   1  -4  -2  76579.91 2843.37  0. 1.0000     0. 
   1  -4  -3  63281.39 3873.59  0. 1.0000     0. 
   1   4   3  65258.60 3293.78  0. 1.0000     0. 
  -1   4  -3  68253.00 3619.69  0. 1.0000     0. 
   1   4   3  56951.20 3618.10  0. 1.0000     0. 
  -1   4  -3  56593.70 3459.59  0. 1.0000     0. 
   1   4   3  61596.60 2889.97  0. 1.0000     0. 
  -1   4  -3  68242.51 3651.42  0. 1.0000     0. 
   1  -4  -3  66235.10 2707.03  0. 1.0000     0. 
   1  -4  -4  20323.30 2208.40  0. 1.0000     0. 
   1   4   4  19082.20 2120.72  0. 1.0000     0. 
   1   4   4  21213.70 1893.48  0. 1.0000     0. 
  -1   4  -4  19401.40 2097.92  0. 1.0000     0. 
  -1   4  -4  20749.40 1996.26  0. 1.0000     0. 
   1   4   4  19588.70 1704.39  0. 1.0000     0. 
  -1   4  -4  19412.60 1974.38  0. 1.0000     0. 
   1  -4  -4  20383.90 1531.36  0. 1.0000     0. 
  -1  -4   5   6553.89 1088.71  0. 1.0000     0. 
   1  -4  -5   6395.97 1356.04  0. 1.0000     0. 
   1   4   5   4983.47  963.08  0. 1.0000     0. 
  -1   4  -5   6129.78 1104.64  0. 1.0000     0. 
  -1   4  -5   4334.25 1051.30  0. 1.0000     0. 
   1   4   5   5559.26  954.13  0. 1.0000     0. 
   1  -4  -5   5246.93  796.41  0. 1.0000     0. 
  -1   4  -5   6459.46 1181.18  0. 1.0000     0. 
  -1  -4   6  68522.20 3581.38  0. 1.0000     0. 
   1  -4  -6  52333.80 3584.05  0. 1.0000     0. 
   1   4   6  58784.10 3321.75  0. 1.0000     0. 
  -1   4  -6  55742.80 3368.41  0. 1.0000     0. 
  -1   4  -6  51895.30 3709.05  0. 1.0000     0. 
   1   4   6  55524.90 3147.39  0. 1.0000     0. 
   1  -4  -6  58772.70 2816.61  0. 1.0000     0. 
  -1   4  -6  56792.50 3545.15  0. 1.0000     0. 
  -1  -4   7   5989.56 1137.40  0. 1.0000     0. 
   1  -4  -7   5417.96 1200.97  0. 1.0000     0. 
   1   4   7   4460.81  931.45  0. 1.0000     0. 
  -1   4  -7   5803.80 1101.61  0. 1.0000     0. 
  -1   4  -7   4805.66 1247.66  0. 1.0000     0. 
   1   4   7   5776.65 1062.03  0. 1.0000     0. 
  -1   4  -7   5333.45 1141.00  0. 1.0000     0. 
   1  -4  -7   5013.64  802.86  0. 1.0000     0. 
   1  -4  -8  20571.70 2267.33  0. 1.0000     0. 
  -1  -4   8  22386.40 2220.48  0. 1.0000     0. 
   1   4   8  20298.40 2004.03  0. 1.0000     0. 
  -1   4  -8  21153.50 2501.70  0. 1.0000     0. 
  -1   4  -8  22004.10 2179.94  0. 1.0000     0. 
   1   4   8  23106.30 2167.41  0. 1.0000     0. 
   1  -4  -8  18870.80 1665.25  0. 1.0000     0. 
  -1  -4   9  70880.91 4152.55  0. 1.0000     0. 
   1  -4  -9  59908.00 3912.97  0. 1.0000     0. 
  -1   4  -9  62834.00 3769.68  0. 1.0000     0. 
  -1   4  -9  60946.40 4364.22  0. 1.0000     0. 
   1   4   9  60990.40 3604.47  0. 1.0000     0. 
   1   4   9  64833.50 3824.51  0. 1.0000     0. 
   1  -4  -9  60525.70 3113.72  0. 1.0000     0. 
  -1  -4  10 115529.99 5647.14  0. 1.0000     0. 
   1  -4 -10 100034.00 5211.23  0. 1.0000     0. 
   1   4  10 106995.99 4895.93  0. 1.0000     0. 
  -1   4 -10 111589.01 6150.88  0. 1.0000     0. 
  -1   4 -10 112810.01 5241.51  0. 1.0000     0. 
   1   4  10 113180.99 5254.11  0. 1.0000     0. 
   1  -4 -10  98271.30 4165.13  0. 1.0000     0. 
   1  -4 -11  44798.20 3447.65  0. 1.0000     0. 
  -1  -4  11  54280.80 4087.13  0. 1.0000     0. 
   1   4  11  45829.60 3244.22  0. 1.0000     0. 
  -1   4 -11  54256.70 4313.93  0. 1.0000     0. 
  -1   4 -11  47561.60 3477.34  0. 1.0000     0. 
   1   4  11  48129.80 3555.32  0. 1.0000     0. 
   1  -4 -11  40888.30 2717.25  0. 1.0000     0. 
  -1  -4  12  11570.60 1962.03  0. 1.0000     0. 
   1  -4 -12  10398.00 1673.39  0. 1.0000     0. 
  -1   4 -12  10642.80 1968.19  0. 1.0000     0. 
   1   4  12   9003.67 1453.43  0. 1.0000     0. 
  -1   4 -12   8703.92 1572.63  0. 1.0000     0. 
   1   4  12  11812.30 1762.36  0. 1.0000     0. 
   1  -4 -12  10177.20 1379.49  0. 1.0000     0. 
   1  -4 -13  39438.40 3276.81  0. 1.0000     0. 
  -1  -4  13  45229.50 4147.50  0. 1.0000     0. 
   1   4  13  44194.90 3310.81  0. 1.0000     0. 
  -1   4 -13  51189.11 3818.37  0. 1.0000     0. 
  -1   4 -13  50675.20 4375.91  0. 1.0000     0. 
   1   4  13  44883.00 3608.98  0. 1.0000     0. 
   1  -4 -13  43908.60 2948.50  0. 1.0000     0. 
  -1  -4  14   3915.37 1349.78  0. 1.0000     0. 
   1  -4 -14   4213.49 1122.40  0. 1.0000     0. 
  -1   4 -14   4928.35 1245.29  0. 1.0000     0. 
   1   4  14   3982.34 1040.71  0. 1.0000     0. 
  -1   4 -14   4551.10 1270.17  0. 1.0000     0. 
   1   4  14   3953.46 1096.30  0. 1.0000     0. 
   1  -4 -14   5062.78 1053.73  0. 1.0000     0. 
   1  -4 -15  20332.10 2433.40  0. 1.0000     0. 
  -1  -4  15  22947.30 3277.20  0. 1.0000     0. 
  -1   4 -15  25587.10 3228.88  0. 1.0000     0. 
   1   4  15  22420.10 2499.20  0. 1.0000     0. 
  -1   4 -15  25535.10 2907.31  0. 1.0000     0. 
   1   4  15  25287.10 2864.97  0. 1.0000     0. 
   1  -4 -15  25033.30 2329.20  0. 1.0000     0. 
  -1  -4  16   8523.19 2119.34  0. 1.0000     0. 
  -1   4 -16   8774.68 1927.50  0. 1.0000     0. 
  -1   4 -16   9438.50 1812.67  0. 1.0000     0. 
   1   4  16   7295.83 1400.79  0. 1.0000     0. 
   1   4  16   6947.90 1576.13  0. 1.0000     0. 
   1  -4 -16   8351.81 1402.41  0. 1.0000     0. 
  -1  -4  17  12348.30 2722.06  0. 1.0000     0. 
   1   4  17  13331.10 2018.74  0. 1.0000     0. 
  -1   4 -17  15641.80 2632.79  0. 1.0000     0. 
   1   4  17  12359.40 2093.92  0. 1.0000     0. 
   1  -4 -17  14022.20 1873.20  0. 1.0000     0. 
  -1  -4  18   5065.51 1836.28  0. 1.0000     0. 
  -1   4 -18   7318.61 1916.63  0. 1.0000     0. 
   1   4  18   5892.75 1352.43  0. 1.0000     0. 
   1   4  18   6488.76 1584.57  0. 1.0000     0. 
   1  -4 -18   6551.62 1266.79  0. 1.0000     0. 
  -1  -4  19  13189.10 3087.72  0. 1.0000     0. 
  -1   4 -19  17909.60 2887.25  0. 1.0000     0. 
   1   4  19  13331.50 2074.38  0. 1.0000     0. 
   1   4  19  13636.40 2349.55  0. 1.0000     0. 
   1  -4 -19  15402.70 2065.04  0. 1.0000     0. 
  -1  -4  20  16165.20 3499.97  0. 1.0000     0. 
  -1   4 -20  24639.90 3506.20  0. 1.0000     0. 
   1   4  20  17664.00 2473.23  0. 1.0000     0. 
   1   4  20  22188.60 3060.73  0. 1.0000     0. 
   1  -4 -20  22211.70 2534.88  0. 1.0000     0. 
  -1  -4  21   5178.67 2238.07  0. 1.0000     0. 
  -1   4 -21  12412.80 2511.27  0. 1.0000     0. 
   1   4  21   6595.43 1544.82  0. 1.0000     0. 
   1   4  21   9970.60 2138.54  0. 1.0000     0. 
   1  -4 -21   8913.06 1643.33  0. 1.0000     0. 
  -1  -4  22  38017.60 5855.23  0. 1.0000     0. 
  -1   4 -22  62446.40 5719.63  0. 1.0000     0. 
   1   4  22  41094.40 3937.57  0. 1.0000     0. 
   1   4  22  48942.80 4790.69  0. 1.0000     0. 
   1  -4 -22  53527.90 4150.20  0. 1.0000     0. 
  -1  -4  23   1398.72 1437.04  0. 1.0000     0. 
  -1   4 -23   3008.17 1281.74  0. 1.0000     0. 
   1   4  23   2107.71  980.34  0. 1.0000     0. 
   1  -4 -23   1873.63  820.15  0. 1.0000     0. 
  -1  -4  24  14194.60 3886.49  0. 1.0000     0. 
  -1   4 -24  22779.60 3603.04  0. 1.0000     0. 
  -1   4 -24  24265.40 2100.09  0. 1.0000     0. 
  -1   4 -24  23514.10 1719.38  0. 1.0000     0. 
   1   4  24  20026.20 3213.52  0. 1.0000     0. 
   1  -4 -24  22620.30 2814.44  0. 1.0000     0. 
   1   4  24  23348.30 1715.44  0. 1.0000     0. 
  -1   4 -24  21699.10 1723.75  0. 1.0000     0. 
   1   4  25   5355.60  871.78  0. 1.0000     0. 
  -1   4 -25   5692.40  869.52  0. 1.0000     0. 
  -1  -4  25   3779.67 1956.13  0. 1.0000     0. 
   1   4  25   5119.63  855.73  0. 1.0000     0. 
  -1   4 -25   3140.07  702.11  0. 1.0000     0. 
  -1   4 -25   6305.76  910.78  0. 1.0000     0. 
  -1   4 -25   6352.88 1130.75  0. 1.0000     0. 
   1   4  25   6911.37  973.29  0. 1.0000     0. 
  -1   4 -25   5907.36  911.19  0. 1.0000     0. 
   1   4  26  14183.70 1396.57  0. 1.0000     0. 
  -1   4 -26  13381.20 1336.05  0. 1.0000     0. 
   1   4  26  14547.50 1407.08  0. 1.0000     0. 
  -1   4 -26  15624.20 1757.88  0. 1.0000     0. 
  -1   4 -26  15156.20 1443.18  0. 1.0000     0. 
   1   4  26  16523.00 1499.14  0. 1.0000     0. 
  -1   4 -26  15302.30 1513.73  0. 1.0000     0. 
   1   4  27   2594.97  653.57  0. 1.0000     0. 
  -1   4 -27   2330.32  628.76  0. 1.0000     0. 
  -1   4 -27    418.54  434.90  0. 1.0000     0. 
   1   4  27   1942.68  554.90  0. 1.0000     0. 
   1  -4 -27   2990.39  640.01  0. 1.0000     0. 
  -1   4 -27   2937.49  935.33  0. 1.0000     0. 
  -1   4 -27   3081.53  695.17  0. 1.0000     0. 
   1   4  27   3003.81  681.53  0. 1.0000     0. 
  -1   4 -28   9957.45 1220.58  0. 1.0000     0. 
   1   4  28  10818.80 1265.69  0. 1.0000     0. 
   1   4  28   9681.46 1207.23  0. 1.0000     0. 
  -1   4 -28  12101.20 1328.97  0. 1.0000     0. 
  -1   4 -28  12799.50 1657.63  0. 1.0000     0. 
   1  -4 -28  11257.00 1220.49  0. 1.0000     0. 
   1   4  28  11774.20 1316.22  0. 1.0000     0. 
   1   4  29   1938.16  560.71  0. 1.0000     0. 
  -1   4 -29   2137.98  599.38  0. 1.0000     0. 
   1   4  29   1405.36  450.12  0. 1.0000     0. 
  -1   4 -29   2022.05  637.04  0. 1.0000     0. 
   1  -4 -29   2061.49  603.12  0. 1.0000     0. 
  -1   4 -29   2030.29  690.24  0. 1.0000     0. 
   1   4  29   1885.90  578.56  0. 1.0000     0. 
  -1   4 -30  28086.00 2034.92  0. 1.0000     0. 
   1   4  30  29263.80 2059.76  0. 1.0000     0. 
   1   4  30  25752.30 1883.77  0. 1.0000     0. 
  -1   4 -30  32980.30 2205.30  0. 1.0000     0. 
  -1   4 -30  32067.90 2578.88  0. 1.0000     0. 
   1  -4 -30  30050.90 2026.71  0. 1.0000     0. 
   1   4  30  30699.10 2105.23  0. 1.0000     0. 
   1   4  31    615.21  379.88  0. 1.0000     0. 
  -1   4 -31    648.14  326.17  0. 1.0000     0. 
   1   4  31    534.03  298.49  0. 1.0000     0. 
  -1   4 -31    447.94  574.73  0. 1.0000     0. 
  -1   4 -31    510.81  384.32  0. 1.0000     0. 
   1  -4 -31   1054.32  424.20  0. 1.0000     0. 
   1   4  31    947.18  424.77  0. 1.0000     0. 
   1   4  32   8200.80 1107.69  0. 1.0000     0. 
  -1   4 -32   7553.05 1076.80  0. 1.0000     0. 
   1   4  32   7121.86  965.91  0. 1.0000     0. 
  -1   4 -32   8581.48 1345.37  0. 1.0000     0. 
  -1   4 -32  10374.80 1248.37  0. 1.0000     0. 
   1  -4 -32   8960.86 1111.67  0. 1.0000     0. 
   1   4  32   8703.95 1107.24  0. 1.0000     0. 
  -1   4 -33   5659.58  936.55  0. 1.0000     0. 
   1   4  33   4139.83  765.32  0. 1.0000     0. 
   1   4  33   4445.45  761.34  0. 1.0000     0. 
  -1   4 -33   6831.64 1202.11  0. 1.0000     0. 
   1  -4 -33   5814.29  885.72  0. 1.0000     0. 
  -1   4 -33   5492.07  918.92  0. 1.0000     0. 
   1   4  33   4955.03  860.82  0. 1.0000     0. 
   1   4  34   2646.21  668.10  0. 1.0000     0. 
  -1   4 -34   2408.00  621.36  0. 1.0000     0. 
  -1   4 -34   2980.75  716.29  0. 1.0000     0. 
   1  -4 -34   2977.33  676.24  0. 1.0000     0. 
  -1   4 -34   2754.50  799.91  0. 1.0000     0. 
   1   4  34   3107.69  673.85  0. 1.0000     0. 
   1   4  35   3699.52  670.43  0. 1.0000     0. 
  -1   4 -35   4504.39  772.69  0. 1.0000     0. 
   1  -4 -35   4679.11  762.41  0. 1.0000     0. 
  -1   4 -35   4195.19  866.79  0. 1.0000     0. 
  -1   4 -35   4732.90  813.26  0. 1.0000     0. 
   1   4  35   4906.25  821.41  0. 1.0000     0. 
  -1   4 -36   5438.54  825.42  0. 1.0000     0. 
   1   4  36   6665.96  916.12  0. 1.0000     0. 
   1  -4 -36   7692.04  971.98  0. 1.0000     0. 
  -1   4 -36   5646.38 1045.94  0. 1.0000     0. 
  -1   4 -36   7133.28  999.58  0. 1.0000     0. 
   1   4  36   6569.32  915.11  0. 1.0000     0. 
   1   4  37   2978.14  626.60  0. 1.0000     0. 
  -1   4 -37   3166.25  613.05  0. 1.0000     0. 
   1  -4 -37   3082.37  591.90  0. 1.0000     0. 
  -1   4 -37   3518.10  744.88  0. 1.0000     0. 
  -1   4 -37   3322.99  693.66  0. 1.0000     0. 
   1   4  37   3454.40  628.36  0. 1.0000     0. 
  -1   4 -38   3240.16  593.03  0. 1.0000     0. 
   1   4  38   3621.01  635.38  0. 1.0000     0. 
  -1   4 -38   4538.31  877.83  0. 1.0000     0. 
  -1   4 -38   4642.61  738.09  0. 1.0000     0. 
   1  -4 -38   3230.31  645.20  0. 1.0000     0. 
   1   4  38   4098.50  676.35  0. 1.0000     0. 
  -1   4 -39  11326.00 1027.72  0. 1.0000     0. 
   1   4  39  12180.70 1099.32  0. 1.0000     0. 
  -1   4 -39  11904.10 1286.78  0. 1.0000     0. 
  -1   4 -39  12812.20 1200.66  0. 1.0000     0. 
   1  -4 -39  10863.40 1035.10  0. 1.0000     0. 
   1   4  39  13064.60 1125.23  0. 1.0000     0. 
  -1   4 -40   5400.22  685.06  0. 1.0000     0. 
   1   4  40   6997.35  805.19  0. 1.0000     0. 
   1  -4 -40   5742.85  710.15  0. 1.0000     0. 
  -1   4 -40   7171.40  952.89  0. 1.0000     0. 
   1  -4 -40   6917.36  780.20  0. 1.0000     0. 
  -1   4 -40   6786.48  816.22  0. 1.0000     0. 
   1   4  40   6855.53  774.51  0. 1.0000     0. 
   1  -4 -41   1349.22  373.74  0. 1.0000     0. 
   1   4  41   1405.90  350.92  0. 1.0000     0. 
  -1   4 -41   1670.55  384.54  0. 1.0000     0. 
   1  -4 -41   1518.77  396.75  0. 1.0000     0. 
  -1   4 -41   2154.01  485.21  0. 1.0000     0. 
   1   4  41   1638.95  364.55  0. 1.0000     0. 
   1   4  42  12768.40  943.16  0. 1.0000     0. 
  -1   4 -42   8855.99  759.98  0. 1.0000     0. 
   1  -4 -42   8155.66  731.94  0. 1.0000     0. 
  -1   4 -42  11557.60  965.70  0. 1.0000     0. 
   1  -4 -42  11218.30  879.98  0. 1.0000     0. 
   1   4  42  11989.20  888.74  0. 1.0000     0. 
   1   4  43   3425.06  461.53  0. 1.0000     0. 
  -1   4 -43   3033.63  449.55  0. 1.0000     0. 
   1  -4 -43   2669.11  408.43  0. 1.0000     0. 
  -1  -4  43   3836.70  579.36  0. 1.0000     0. 
  -1   5  42   4457.99  514.58  0. 1.0000     0. 
   1   5 -42   5291.53  723.62  0. 1.0000     0. 
   1  -5  42   4597.88  622.00  0. 1.0000     0. 
  -1   5  42   4182.08  517.18  0. 1.0000     0. 
  -1   5  41    203.46  178.51  0. 1.0000     0. 
   1  -5  41    127.73  160.39  0. 1.0000     0. 
   1   5 -41    437.43  247.66  0. 1.0000     0. 
  -1   5  41    610.29  237.32  0. 1.0000     0. 
  -1   5  41    284.61  205.51  0. 1.0000     0. 
  -1   5  40   7010.82  758.60  0. 1.0000     0. 
   1   5 -40   8609.83 1039.19  0. 1.0000     0. 
   1  -5  40   8220.45  944.89  0. 1.0000     0. 
  -1   5  40   5822.41  678.64  0. 1.0000     0. 
  -1   5  40   7561.20  768.89  0. 1.0000     0. 
  -1   5  39   5626.60  802.57  0. 1.0000     0. 
  -1   5  39   4636.24  594.55  0. 1.0000     0. 
   1   5 -39   7091.83 1018.60  0. 1.0000     0. 
   1  -5  39   6347.51  890.00  0. 1.0000     0. 
  -1   5  39   6524.24  751.88  0. 1.0000     0. 
  -1   5  39   6027.77  689.25  0. 1.0000     0. 
  -1   5  38   9688.85  981.93  0. 1.0000     0. 
  -1   5  38   6902.04  777.88  0. 1.0000     0. 
   1  -5  38   8810.75 1053.63  0. 1.0000     0. 
   1   5 -38   9929.24 1243.47  0. 1.0000     0. 
  -1   5  38   9673.90  981.94  0. 1.0000     0. 
  -1   5  37   1089.48  421.96  0. 1.0000     0. 
   1   5 -37   -190.99  444.78  0. 1.0000     0. 
  -1   5  37    739.72  313.58  0. 1.0000     0. 
   1  -5  37    753.70  381.06  0. 1.0000     0. 
   1   5 -37   1234.27  600.04  0. 1.0000     0. 
   1   5 -37    779.75  360.27  0. 1.0000     0. 
  -1   5  37    996.61  380.12  0. 1.0000     0. 
  -1   5  36   6840.26  921.87  0. 1.0000     0. 
  -1   5  36   4978.31  752.93  0. 1.0000     0. 
   1   5 -36   3787.35  817.88  0. 1.0000     0. 
   1  -5  36   6836.38 1068.81  0. 1.0000     0. 
  -1   5  36   6868.13  912.24  0. 1.0000     0. 
   1   5 -36   7322.66  991.53  0. 1.0000     0. 
  -1   5  35   3224.65  630.82  0. 1.0000     0. 
   1   5 -35   1848.83  565.95  0. 1.0000     0. 
  -1   5  35   2174.64  559.45  0. 1.0000     0. 
   1  -5  35   4276.03  891.90  0. 1.0000     0. 
   1   5 -35   3043.75  654.52  0. 1.0000     0. 
  -1   5  35   3046.43  605.74  0. 1.0000     0. 
   1   5 -34   3080.43  731.15  0. 1.0000     0. 
   1  -5  34   3328.83  867.74  0. 1.0000     0. 
   1   5 -34   3907.65  783.15  0. 1.0000     0. 
  -1   5  34   4347.36  762.38  0. 1.0000     0. 
   1   5 -33   5978.54  989.88  0. 1.0000     0. 
   1  -5  33   8160.88 1250.03  0. 1.0000     0. 
  -1   5  33   7290.73  992.41  0. 1.0000     0. 
   1   5 -33   8680.59 1150.13  0. 1.0000     0. 
   1   5 -32  27881.10 2198.84  0. 1.0000     0. 
  -1   5  32  32698.80 1998.13  0. 1.0000     0. 
   1  -5  32  31064.30 2433.87  0. 1.0000     0. 
   1   5 -32  31511.00 2203.80  0. 1.0000     0. 
  -1   5  32  33120.40 2178.29  0. 1.0000     0. 
   1   5 -31   4052.62  910.34  0. 1.0000     0. 
   1   5 -31   3642.84  827.55  0. 1.0000     0. 
  -1   5  31   4049.15  745.52  0. 1.0000     0. 
   1   5 -31   4752.07  925.19  0. 1.0000     0. 
  -1   5  31   3188.37  695.66  0. 1.0000     0. 
   1   5 -30  10497.40 1377.94  0. 1.0000     0. 
   1   5 -30  10527.10 1457.86  0. 1.0000     0. 
  -1   5  30  11067.20 1179.04  0. 1.0000     0. 
  -1   5  30  11021.00 1272.79  0. 1.0000     0. 
   1   5 -30  10511.60 1285.56  0. 1.0000     0. 
   1   5 -29  28073.20 2367.13  0. 1.0000     0. 
   1   5 -29  27225.00 2141.65  0. 1.0000     0. 
  -1   5  29  29726.30 1943.99  0. 1.0000     0. 
  -1   5  29  28229.80 2051.49  0. 1.0000     0. 
   1   5 -29  26737.30 2032.87  0. 1.0000     0. 
   1   5 -28  28047.30 2122.36  0. 1.0000     0. 
  -1   5  28  28779.90 1894.05  0. 1.0000     0. 
   1   5 -28  26491.60 2015.18  0. 1.0000     0. 
  -1   5  28  26779.90 1991.11  0. 1.0000     0. 
   1   5 -27    559.36  403.04  0. 1.0000     0. 
  -1   5  27   1053.21  432.58  0. 1.0000     0. 
   1   5 -27    166.45  317.47  0. 1.0000     0. 
  -1   5  27     51.47  272.36  0. 1.0000     0. 
  -1   5  26  28284.00 2792.18  0. 1.0000     0. 
   1   5 -26  28509.60 2029.95  0. 1.0000     0. 
  -1   5  26  27104.30 1816.99  0. 1.0000     0. 
  -1   5  26  26610.20 1971.17  0. 1.0000     0. 
   1   5 -26  25403.60 1930.06  0. 1.0000     0. 
  -1   5  25   4206.70 1151.39  0. 1.0000     0. 
   1   5 -25   3557.47  776.63  0. 1.0000     0. 
  -1   5  25   2850.47  652.00  0. 1.0000     0. 
   1   5 -25   2128.29  598.07  0. 1.0000     0. 
  -1   5  25   3285.92  736.18  0. 1.0000     0. 
  -1   5  24  16094.00 2108.97  0. 1.0000     0. 
   1  -5  24  12195.50 3704.01  0. 1.0000     0. 
   1   5 -24  18789.60 1571.18  0. 1.0000     0. 
  -1   5  24  19257.40 1509.38  0. 1.0000     0. 
  -1   5  24  17869.80 1595.22  0. 1.0000     0. 
  -1   5  24  10139.40 2451.93  0. 1.0000     0. 
   1   5 -24  15174.40 1474.78  0. 1.0000     0. 
  -1   5  23   3849.24 1018.15  0. 1.0000     0. 
   1  -5  23   1761.50 1639.59  0. 1.0000     0. 
   1   5 -23   4768.88  781.83  0. 1.0000     0. 
   1   5 -23   5029.38 1891.57  0. 1.0000     0. 
  -1  -5 -23   3946.97 1127.97  0. 1.0000     0. 
  -1   5  23   4357.64  711.52  0. 1.0000     0. 
   1   5 -23   3881.94  768.71  0. 1.0000     0. 
  -1   5  23   4678.78  803.30  0. 1.0000     0. 
  -1   5  23   4212.61 1625.91  0. 1.0000     0. 
   1   5 -22   7650.54 2182.65  0. 1.0000     0. 
   1   5 -22   6159.28 2022.14  0. 1.0000     0. 
  -1  -5 -22   4601.44 1198.19  0. 1.0000     0. 
   1  -5  22   3068.88 1855.86  0. 1.0000     0. 
  -1  -5 -22   5346.25 1324.62  0. 1.0000     0. 
  -1   5  22   4037.63 1461.60  0. 1.0000     0. 
   1   5 -21  11090.00 2469.35  0. 1.0000     0. 
  -1  -5 -21   8239.63 1541.86  0. 1.0000     0. 
   1   5 -21  10697.20 2478.29  0. 1.0000     0. 
   1  -5  21   8057.83 2762.66  0. 1.0000     0. 
  -1   5  21   8808.33 2052.02  0. 1.0000     0. 
  -1  -5 -21   9730.55 1835.86  0. 1.0000     0. 
   1   5 -20   -116.77  552.84  0. 1.0000     0. 
  -1  -5 -20    192.55  257.61  0. 1.0000     0. 
   1   5 -20    981.78  751.35  0. 1.0000     0. 
   1  -5  20    344.30  545.52  0. 1.0000     0. 
  -1  -5 -20    297.86  352.12  0. 1.0000     0. 
  -1   5  20    692.81  645.60  0. 1.0000     0. 
   1   5 -19  11385.90 2371.64  0. 1.0000     0. 
  -1  -5 -19  10911.20 1648.89  0. 1.0000     0. 
   1   5 -19  11944.70 2550.04  0. 1.0000     0. 
   1  -5  19   7530.21 2527.86  0. 1.0000     0. 
  -1   5  19  12379.20 2331.64  0. 1.0000     0. 
  -1  -5 -19  11693.30 1918.84  0. 1.0000     0. 
   1   5 -18   1991.00  933.49  0. 1.0000     0. 
  -1  -5 -18   1702.84  670.37  0. 1.0000     0. 
   1   5 -18   2466.79 1013.58  0. 1.0000     0. 
   1  -5  18   1841.40 1440.50  0. 1.0000     0. 
  -1  -5 -18   1814.09  843.02  0. 1.0000     0. 
  -1   5  18   3099.79 1248.43  0. 1.0000     0. 
   1   5 -17   6934.60 1824.20  0. 1.0000     0. 
  -1  -5 -17   5652.34 1142.50  0. 1.0000     0. 
   1   5 -17   7529.64 1874.44  0. 1.0000     0. 
   1  -5  17   5377.68 2046.66  0. 1.0000     0. 
  -1   5  17   7463.36 1728.88  0. 1.0000     0. 
   1   5 -16   3137.44 1096.61  0. 1.0000     0. 
   1   5 -16   3680.64 1305.23  0. 1.0000     0. 
  -1  -5 -16   3908.95  954.87  0. 1.0000     0. 
   1  -5  16   2632.97 1421.55  0. 1.0000     0. 
  -1   5  16   3248.31 1121.19  0. 1.0000     0. 
   1   5 -15   6675.72 1593.32  0. 1.0000     0. 
  -1  -5 -15   5684.90 1105.65  0. 1.0000     0. 
   1   5 -15   7309.96 1759.64  0. 1.0000     0. 
   1  -5  15   5419.49 2004.93  0. 1.0000     0. 
  -1   5  15   7397.31 1606.43  0. 1.0000     0. 
   1   5 -14   1843.00  918.36  0. 1.0000     0. 
   1   5 -14   1860.12  834.63  0. 1.0000     0. 
  -1  -5 -14   1734.43  594.22  0. 1.0000     0. 
   1  -5  14   1690.38 1264.95  0. 1.0000     0. 
  -1   5  14   2590.08 1031.24  0. 1.0000     0. 
  -1  -5 -13  27113.90 2275.14  0. 1.0000     0. 
   1   5 -13  30078.80 3322.95  0. 1.0000     0. 
   1   5 -13  27676.00 3162.89  0. 1.0000     0. 
   1  -5  13  21056.70 3421.59  0. 1.0000     0. 
  -1   5  13  26043.30 2941.38  0. 1.0000     0. 
  -1  -5 -12 103822.99 4490.83  0. 1.0000     0. 
   1   5 -12 115630.01 6329.01  0. 1.0000     0. 
   1   5 -12 133741.98 6844.92  0. 1.0000     0. 
   1  -5  12  85149.21 6734.32  0. 1.0000     0. 
  -1   5  12 112239.01 6000.21  0. 1.0000     0. 
   1   5 -11   3970.86 1245.70  0. 1.0000     0. 
  -1  -5 -11   3324.28  782.70  0. 1.0000     0. 
   1   5 -11   3603.99 1072.71  0. 1.0000     0. 
   1  -5  11   2697.62 1165.25  0. 1.0000     0. 
  -1   5  11   3519.49 1038.87  0. 1.0000     0. 
  -1  -5 -10  33098.30 2401.00  0. 1.0000     0. 
   1   5 -10  39512.80 3527.87  0. 1.0000     0. 
   1   5 -10  32529.60 3142.62  0. 1.0000     0. 
  -1   5  10  36950.20 3279.36  0. 1.0000     0. 
   1   5  -9  26995.10 2839.64  0. 1.0000     0. 
   1   5  -9  23715.70 2686.09  0. 1.0000     0. 
  -1  -5  -9  26493.30 2143.34  0. 1.0000     0. 
   1  -5   9  22695.80 2999.24  0. 1.0000     0. 
  -1   5   9  29782.80 2871.83  0. 1.0000     0. 
   1   5  -8  32020.20 2999.71  0. 1.0000     0. 
   1   5  -8  35797.20 3203.82  0. 1.0000     0. 
  -1  -5  -8  33982.30 2376.52  0. 1.0000     0. 
   1   5  -8  37772.10 2788.12  0. 1.0000     0. 
   1  -5   8  26535.00 3048.47  0. 1.0000     0. 
  -1   5   8  40625.50 3306.28  0. 1.0000     0. 
   1   5  -7 114244.00 5761.19  0. 1.0000     0. 
   1   5  -7  98768.79 5230.05  0. 1.0000     0. 
  -1  -5  -7 103616.99 4204.00  0. 1.0000     0. 
   1   5  -7 117485.99 4958.45  0. 1.0000     0. 
  -1   5   7 120487.99 5737.25  0. 1.0000     0. 
   1   5  -6  12596.20 1795.51  0. 1.0000     0. 
   1   5  -6  15654.40 2074.13  0. 1.0000     0. 
  -1  -5  -6  13674.00 1474.32  0. 1.0000     0. 
   1   5  -6  14909.80 1687.76  0. 1.0000     0. 
  -1   5   6  16729.80 2071.28  0. 1.0000     0. 
  -1  -5  -5  56493.10 2946.13  0. 1.0000     0. 
   1   5  -5  52375.00 3576.18  0. 1.0000     0. 
   1   5  -5  58057.50 3919.01  0. 1.0000     0. 
   1   5  -5  62312.90 3454.76  0. 1.0000     0. 
  -1   5   5  62707.10 3923.34  0. 1.0000     0. 
  -1  -5  -4  74639.30 3371.34  0. 1.0000     0. 
   1   5  -4  70485.89 4019.37  0. 1.0000     0. 
   1   5  -4  78108.50 4531.38  0. 1.0000     0. 
   1   5  -4  80198.49 3913.66  0. 1.0000     0. 
   1  -5   4  79471.99 5171.06  0. 1.0000     0. 
  -1   5   4  80229.59 4421.64  0. 1.0000     0. 
   1   5  -3  21576.80 2181.31  0. 1.0000     0. 
   1   5  -3  23797.10 2470.81  0. 1.0000     0. 
  -1  -5  -3  22499.60 1815.71  0. 1.0000     0. 
   1   5  -3  27132.70 2259.52  0. 1.0000     0. 
   1  -5   3  24420.10 2856.10  0. 1.0000     0. 
  -1   5   3  28474.10 2593.96  0. 1.0000     0. 
  -1  -5  -2  38527.80 2367.13  0. 1.0000     0. 
   1   5  -2  43986.10 3343.05  0. 1.0000     0. 
  -1   5   2  39717.00 3413.79  0. 1.0000     0. 
   1   5  -2  44701.70 2886.48  0. 1.0000     0. 
   1  -5   2  42046.80 3619.37  0. 1.0000     0. 
   1  -5   2  36209.40 1773.19  0. 1.0000     0. 
  -1   5   2  45973.20 3273.90  0. 1.0000     0. 
   1   5  -1 181968.02 5986.84  0. 1.0000     0. 
   1   5  -1 165451.00 6644.46  0. 1.0000     0. 
  -1  -5  -1 153034.98 4922.98  0. 1.0000     0. 
  -1   5   1 188454.00 7405.97  0. 1.0000     0. 
   1  -5   1 177428.98 7447.58  0. 1.0000     0. 
   1  -5   1 155423.00 4130.02  0. 1.0000     0. 
  -1   5   1 183031.00 6661.82  0. 1.0000     0. 
   1  -5   0   8245.82 1775.70  0. 1.0000     0. 
   1   5   0   9164.48 1341.61  0. 1.0000     0. 
   1   5   0   8486.75 1505.96  0. 1.0000     0. 
  -1   5   0   7825.08 1467.92  0. 1.0000     0. 
  -1  -5   0   7091.76  998.22  0. 1.0000     0. 
   1   5   0   8501.64 1058.25  0. 1.0000     0. 
   1  -5   0   8422.49  932.14  0. 1.0000     0. 
  -1   5   0  10035.90 1636.99  0. 1.0000     0. 
   1  -5  -1 173292.02 7222.19  0. 1.0000     0. 
   1   5   1 178288.00 5975.31  0. 1.0000     0. 
   1   5   1 166945.02 6924.29  0. 1.0000     0. 
  -1   5  -1 176447.98 7036.56  0. 1.0000     0. 
   1   5   1 153994.00 4797.07  0. 1.0000     0. 
  -1   5  -1 179109.00 6598.34  0. 1.0000     0. 
   1  -5  -1 161834.02 4497.52  0. 1.0000     0. 
   1  -5  -2  39503.80 3385.97  0. 1.0000     0. 
   1   5   2  43998.90 2917.66  0. 1.0000     0. 
  -1   5  -2  43448.50 3370.18  0. 1.0000     0. 
  -1   5  -2  35862.70 2433.64  0. 1.0000     0. 
   1   5   2  38852.30 3346.93  0. 1.0000     0. 
   1   5   2  40045.80 2489.52  0. 1.0000     0. 
   1  -5  -2  39659.00 2176.57  0. 1.0000     0. 
  -1   5  -2  43656.00 3218.92  0. 1.0000     0. 
   1  -5  -3  22718.40 2529.83  0. 1.0000     0. 
  -1  -5   3  25823.90 2201.11  0. 1.0000     0. 
   1   5   3  23906.10 2594.13  0. 1.0000     0. 
   1   5   3  25112.40 2198.87  0. 1.0000     0. 
  -1   5  -3  24834.40 2496.64  0. 1.0000     0. 
  -1   5  -3  25280.80 2151.19  0. 1.0000     0. 
   1   5   3  23347.80 1951.67  0. 1.0000     0. 
   1  -5  -3  22994.30 1706.44  0. 1.0000     0. 
  -1   5  -3  24335.30 2430.91  0. 1.0000     0. 
  -1  -5   4  96472.21 4338.34  0. 1.0000     0. 
   1  -5  -4  73742.99 4590.60  0. 1.0000     0. 
   1   5   4  77537.99 4833.71  0. 1.0000     0. 
   1   5   4  86392.30 4200.09  0. 1.0000     0. 
  -1   5  -4  80409.49 4090.89  0. 1.0000     0. 
  -1   5  -4  84261.70 4667.13  0. 1.0000     0. 
   1   5   4  78648.10 3813.58  0. 1.0000     0. 
   1  -5  -4  87125.10 3483.26  0. 1.0000     0. 
  -1   5  -4  84650.59 4604.88  0. 1.0000     0. 
   1  -5  -5  54747.10 3997.33  0. 1.0000     0. 
  -1  -5   5  72508.89 3892.62  0. 1.0000     0. 
   1   5   5  65280.20 3690.06  0. 1.0000     0. 
  -1   5  -5  59801.70 3674.50  0. 1.0000     0. 
  -1   5  -5  62024.10 4015.10  0. 1.0000     0. 
   1   5   5  60701.30 3469.43  0. 1.0000     0. 
   1  -5  -5  61711.70 3006.67  0. 1.0000     0. 
  -1   5  -5  67807.11 4171.45  0. 1.0000     0. 
   1  -5  -6  13403.40 1956.32  0. 1.0000     0. 
  -1  -5   6  12936.30 1727.29  0. 1.0000     0. 
   1   5   6  14441.80 1758.80  0. 1.0000     0. 
  -1   5  -6  12529.40 1760.24  0. 1.0000     0. 
  -1   5  -6  13819.00 1901.16  0. 1.0000     0. 
   1   5   6  12832.10 1668.60  0. 1.0000     0. 
  -1   5  -6  13776.50 1942.48  0. 1.0000     0. 
   1  -5  -6  13775.00 1457.29  0. 1.0000     0. 
  -1  -5   7 124635.01 5563.73  0. 1.0000     0. 
   1  -5  -7  98544.20 5356.07  0. 1.0000     0. 
   1   5   7 111238.01 5015.04  0. 1.0000     0. 
  -1   5  -7 117052.00 5636.26  0. 1.0000     0. 
  -1   5  -7 108855.99 5484.15  0. 1.0000     0. 
   1   5   7 108544.99 5015.88  0. 1.0000     0. 
   1  -5  -7 110701.99 4357.46  0. 1.0000     0. 
  -1   5  -7 107739.01 5482.14  0. 1.0000     0. 
  -1  -5   8  38511.20 3206.54  0. 1.0000     0. 
   1  -5  -8  34108.60 3087.50  0. 1.0000     0. 
  -1   5  -8  38427.39 3326.06  0. 1.0000     0. 
   1   5   8  37393.60 2923.09  0. 1.0000     0. 
  -1   5  -8  37238.30 3184.64  0. 1.0000     0. 
   1   5   8  35338.30 2940.55  0. 1.0000     0. 
   1  -5  -8  34750.39 2458.78  0. 1.0000     0. 
  -1  -5   9  30555.20 2996.46  0. 1.0000     0. 
   1  -5  -9  22942.20 2550.85  0. 1.0000     0. 
  -1   5  -9  29875.20 2987.09  0. 1.0000     0. 
   1   5   9  26861.70 2529.16  0. 1.0000     0. 
  -1   5  -9  27588.50 2829.32  0. 1.0000     0. 
   1   5   9  27164.80 2632.97  0. 1.0000     0. 
   1  -5  -9  25365.30 2169.54  0. 1.0000     0. 
   1  -5 -10  32478.70 3058.90  0. 1.0000     0. 
  -1  -5  10  35768.80 3429.08  0. 1.0000     0. 
  -1   5 -10  37330.00 3442.03  0. 1.0000     0. 
  -1   5 -10  36028.50 3271.06  0. 1.0000     0. 
   1   5  10  37130.30 3002.47  0. 1.0000     0. 
   1   5  10  32467.20 3010.98  0. 1.0000     0. 
   1  -5 -10  35406.80 2603.84  0. 1.0000     0. 
  -1  -5  11   4770.42 1328.97  0. 1.0000     0. 
   1  -5 -11   2833.94  975.03  0. 1.0000     0. 
   1   5  11   4060.07 1034.60  0. 1.0000     0. 
  -1   5 -11   4039.31 1121.77  0. 1.0000     0. 
  -1   5 -11   3976.97 1150.29  0. 1.0000     0. 
   1   5  11   3593.51 1061.12  0. 1.0000     0. 
   1  -5 -11   3857.80  900.86  0. 1.0000     0. 
   1  -5 -12  96694.50 5434.43  0. 1.0000     0. 
  -1  -5  12 120408.01 7054.81  0. 1.0000     0. 
   1   5  12 113967.01 5541.75  0. 1.0000     0. 
  -1   5 -12 130893.01 6860.52  0. 1.0000     0. 
  -1   5 -12 124259.99 6382.49  0. 1.0000     0. 
   1   5  12 114944.01 5996.69  0. 1.0000     0. 
   1  -5 -12 110988.00 4962.68  0. 1.0000     0. 
  -1  -5  13  25540.20 3468.66  0. 1.0000     0. 
   1  -5 -13  20835.00 2505.95  0. 1.0000     0. 
   1   5  13  25270.30 2640.33  0. 1.0000     0. 
  -1   5 -13  29558.40 3176.13  0. 1.0000     0. 
  -1   5 -13  30988.00 3375.62  0. 1.0000     0. 
   1   5  13  26175.20 2958.16  0. 1.0000     0. 
   1  -5 -13  27368.60 2476.56  0. 1.0000     0. 
  -1  -5  14   2436.42 1237.60  0. 1.0000     0. 
  -1   5 -14   3646.94 1282.96  0. 1.0000     0. 
   1   5  14   2391.48  885.63  0. 1.0000     0. 
  -1   5 -14   2554.42 1035.63  0. 1.0000     0. 
   1   5  14   2746.16  927.06  0. 1.0000     0. 
   1  -5 -14   2062.03  727.14  0. 1.0000     0. 
  -1  -5  15   4787.30 1656.94  0. 1.0000     0. 
  -1   5 -15   5374.11 1489.36  0. 1.0000     0. 
   1   5  15   5418.21 1272.61  0. 1.0000     0. 
  -1   5 -15   5747.63 1522.85  0. 1.0000     0. 
   1   5  15   6409.10 1523.26  0. 1.0000     0. 
   1  -5 -15   5986.26 1241.35  0. 1.0000     0. 
  -1  -5  16   5711.04 1843.24  0. 1.0000     0. 
  -1   5 -16   5732.34 1652.15  0. 1.0000     0. 
   1   5  16   4752.51 1229.55  0. 1.0000     0. 
  -1   5 -16   5383.38 1541.64  0. 1.0000     0. 
   1   5  16   5826.48 1559.59  0. 1.0000     0. 
   1  -5 -16   5657.72 1213.79  0. 1.0000     0. 
  -1  -5  17   4896.94 1824.97  0. 1.0000     0. 
  -1   5 -17   5232.95 1524.84  0. 1.0000     0. 
   1   5  17   5448.56 1326.91  0. 1.0000     0. 
  -1   5 -17   7044.14 1750.89  0. 1.0000     0. 
   1   5  17   6039.68 1526.91  0. 1.0000     0. 
   1  -5 -17   7206.73 1446.96  0. 1.0000     0. 
  -1  -5  18   1843.50 1213.24  0. 1.0000     0. 
  -1   5 -18   2248.65 1086.33  0. 1.0000     0. 
   1   5  18   1462.44  587.09  0. 1.0000     0. 
  -1   5 -18   1954.71 1110.20  0. 1.0000     0. 
   1   5  18   2021.53  841.18  0. 1.0000     0. 
   1  -5 -18   2119.23  767.02  0. 1.0000     0. 
  -1  -5  19   9310.63 2788.57  0. 1.0000     0. 
   1   5  19   8883.15 1727.93  0. 1.0000     0. 
  -1   5 -19  13171.90 2562.56  0. 1.0000     0. 
  -1   5 -19  13138.00 2484.87  0. 1.0000     0. 
   1   5  19  10760.90 2199.24  0. 1.0000     0. 
   1  -5 -19  13584.40 2021.67  0. 1.0000     0. 
  -1  -5  20   1665.99 1314.34  0. 1.0000     0. 
  -1   5 -20    214.16  424.82  0. 1.0000     0. 
  -1   5 -20    205.76  498.34  0. 1.0000     0. 
   1   5  20      3.84  384.08  0. 1.0000     0. 
   1   5  20    143.54  489.40  0. 1.0000     0. 
   1  -5 -20     28.13  265.07  0. 1.0000     0. 
  -1  -5  21   8446.72 2916.54  0. 1.0000     0. 
  -1   5 -21  10573.20 2419.64  0. 1.0000     0. 
  -1   5 -21  11173.50 2439.61  0. 1.0000     0. 
   1   5  21  11618.00 2343.74  0. 1.0000     0. 
   1  -5 -21  10570.80 1893.41  0. 1.0000     0. 
  -1  -5  22   4896.51 2158.60  0. 1.0000     0. 
  -1   5 -22   7668.00 2098.75  0. 1.0000     0. 
  -1   5 -22   7839.62 2142.44  0. 1.0000     0. 
  -1   5 -22   7773.66 1230.60  0. 1.0000     0. 
   1   5  22   5160.99 1637.81  0. 1.0000     0. 
   1  -5 -22   5975.81 1439.50  0. 1.0000     0. 
  -1  -5  23   2573.72 1558.91  0. 1.0000     0. 
   1   5  23   3739.45  740.20  0. 1.0000     0. 
  -1   5 -23   1592.87  462.28  0. 1.0000     0. 
   1   5  23   4184.99  826.39  0. 1.0000     0. 
  -1   5 -23   4425.12 1650.25  0. 1.0000     0. 
  -1   5 -23   5127.72  824.35  0. 1.0000     0. 
  -1   5 -23   5221.81 1058.71  0. 1.0000     0. 
   1   5  23   5687.21  897.12  0. 1.0000     0. 
   1   5  24  14046.20 1370.77  0. 1.0000     0. 
   1   5  24  15117.80 1468.12  0. 1.0000     0. 
  -1   5 -24  13687.20 2871.54  0. 1.0000     0. 
  -1   5 -24  16006.30 1494.18  0. 1.0000     0. 
  -1   5 -24  17461.60 1811.08  0. 1.0000     0. 
   1   5  24  16291.80 1490.40  0. 1.0000     0. 
   1   5  24  13442.40 1258.53  0. 1.0000     0. 
   1   5  25   3322.29  700.63  0. 1.0000     0. 
   1   5  25   3221.78  735.60  0. 1.0000     0. 
  -1   5 -25   1002.43  302.96  0. 1.0000     0. 
  -1   5 -25   3826.63 1046.79  0. 1.0000     0. 
  -1   5 -25   2890.93  698.73  0. 1.0000     0. 
   1   5  25   2393.72  545.58  0. 1.0000     0. 
   1   5  25   3530.50  737.23  0. 1.0000     0. 
   1   5  26  24820.10 1854.18  0. 1.0000     0. 
   1   5  26  23287.60 1845.17  0. 1.0000     0. 
  -1   5 -26  27779.20 1992.87  0. 1.0000     0. 
  -1   5 -26  28224.40 2418.78  0. 1.0000     0. 
   1   5  26  28470.60 2004.23  0. 1.0000     0. 
   1   5  26  21366.20 1621.97  0. 1.0000     0. 
   1   5  27    382.09  317.43  0. 1.0000     0. 
   1   5  27    625.84  365.25  0. 1.0000     0. 
  -1   5 -27    570.11  418.84  0. 1.0000     0. 
  -1   5 -27    808.16  555.51  0. 1.0000     0. 
   1   5  27    285.42  239.26  0. 1.0000     0. 
   1   5  27    450.31  352.02  0. 1.0000     0. 
   1   5  28  27929.20 1967.92  0. 1.0000     0. 
   1   5  28  28816.20 2047.20  0. 1.0000     0. 
   1  -5 -28  29866.50 2021.34  0. 1.0000     0. 
  -1   5 -28  36824.60 2767.50  0. 1.0000     0. 
  -1   5 -28  34533.60 2259.20  0. 1.0000     0. 
   1   5  28  32615.60 2180.58  0. 1.0000     0. 
   1   5  29  26453.70 1940.81  0. 1.0000     0. 
   1   5  29  27271.90 1969.16  0. 1.0000     0. 
   1  -5 -29  26974.80 1914.13  0. 1.0000     0. 
  -1   5 -29  29966.50 2521.24  0. 1.0000     0. 
  -1   5 -29  28247.80 2069.34  0. 1.0000     0. 
   1   5  29  28755.60 2029.99  0. 1.0000     0. 
  -1   5 -30  12127.20 1282.60  0. 1.0000     0. 
   1   5  30  11652.00 1268.62  0. 1.0000     0. 
   1   5  30  10016.30 1198.24  0. 1.0000     0. 
   1  -5 -30  12636.40 1319.03  0. 1.0000     0. 
  -1   5 -30  13421.30 1686.59  0. 1.0000     0. 
  -1   5 -30  12788.40 1379.98  0. 1.0000     0. 
   1   5  30  11696.70 1290.11  0. 1.0000     0. 
   1   5  31   3358.62  689.01  0. 1.0000     0. 
  -1   5 -31   3945.76  761.00  0. 1.0000     0. 
   1   5  31   4012.67  804.03  0. 1.0000     0. 
  -1   5 -31   4795.80  871.08  0. 1.0000     0. 
   1  -5 -31   3907.28  774.70  0. 1.0000     0. 
  -1   5 -31   4808.22 1100.99  0. 1.0000     0. 
   1   5  31   3938.49  768.04  0. 1.0000     0. 
   1   5  32  32321.20 2112.08  0. 1.0000     0. 
  -1   5 -32  31786.00 2055.55  0. 1.0000     0. 
   1   5  32  30640.10 2026.92  0. 1.0000     0. 
  -1   5 -32  37265.20 2759.54  0. 1.0000     0. 
  -1   5 -32  35582.40 2274.60  0. 1.0000     0. 
   1  -5 -32  32975.50 2074.44  0. 1.0000     0. 
   1   5  32  35851.40 2223.40  0. 1.0000     0. 
  -1   5 -33   8471.96 1020.06  0. 1.0000     0. 
   1   5  33   7991.74 1049.24  0. 1.0000     0. 
   1   5  33   7716.87  997.61  0. 1.0000     0. 
  -1   5 -33   9229.36 1401.08  0. 1.0000     0. 
  -1   5 -33   8867.69 1161.29  0. 1.0000     0. 
   1  -5 -33   9027.33 1065.93  0. 1.0000     0. 
   1   5  33   8033.89 1028.37  0. 1.0000     0. 
  -1   5 -34   4665.36  743.55  0. 1.0000     0. 
   1   5  34   5091.01  829.01  0. 1.0000     0. 
   1   5  34   4269.79  714.27  0. 1.0000     0. 
  -1   5 -34   5261.29  874.16  0. 1.0000     0. 
  -1   5 -34   5336.35 1036.59  0. 1.0000     0. 
   1  -5 -34   5223.89  797.40  0. 1.0000     0. 
   1   5  34   4562.64  761.22  0. 1.0000     0. 
   1   5  35   2615.03  631.68  0. 1.0000     0. 
  -1   5 -35   2772.71  592.59  0. 1.0000     0. 
   1   5  35   2358.12  513.46  0. 1.0000     0. 
  -1   5 -35   3579.06  826.20  0. 1.0000     0. 
  -1   5 -35   4558.51  813.41  0. 1.0000     0. 
   1  -5 -35   3855.69  698.58  0. 1.0000     0. 
   1   5  35   3133.04  610.62  0. 1.0000     0. 
   1   5  36   5396.48  828.09  0. 1.0000     0. 
  -1   5 -36   5638.82  782.47  0. 1.0000     0. 
   1   5  36   5089.52  702.21  0. 1.0000     0. 
  -1   5 -36   6958.20 1116.21  0. 1.0000     0. 
  -1   5 -36   6090.01  895.46  0. 1.0000     0. 
   1  -5 -36   6287.18  848.55  0. 1.0000     0. 
   1   5  36   6618.13  875.96  0. 1.0000     0. 
  -1   5 -37    852.88  366.74  0. 1.0000     0. 
   1   5  37   1324.50  444.16  0. 1.0000     0. 
  -1   5 -37   1258.29  409.13  0. 1.0000     0. 
   1  -5 -37   1030.30  344.75  0. 1.0000     0. 
  -1   5 -37    851.83  398.55  0. 1.0000     0. 
   1   5  37   1137.12  395.94  0. 1.0000     0. 
   1   5  38   7890.35  897.48  0. 1.0000     0. 
   1  -5 -38   8815.43  910.35  0. 1.0000     0. 
  -1   5 -38   8902.17 1150.65  0. 1.0000     0. 
  -1   5 -38   8117.65  930.40  0. 1.0000     0. 
   1   5  38   9316.54  967.71  0. 1.0000     0. 
   1   5  39   5994.93  726.43  0. 1.0000     0. 
   1  -5 -39   5311.16  686.89  0. 1.0000     0. 
  -1   5 -39   6251.40  956.90  0. 1.0000     0. 
  -1   5 -39   6553.57  791.05  0. 1.0000     0. 
   1   5  39   6393.87  763.09  0. 1.0000     0. 
   1   5  40   6825.55  744.42  0. 1.0000     0. 
   1  -5 -40   7152.02  739.14  0. 1.0000     0. 
  -1   5 -40   7573.77  823.06  0. 1.0000     0. 
  -1   5 -40   7331.89  949.16  0. 1.0000     0. 
   1   5  40   8478.29  816.11  0. 1.0000     0. 
   1   5  41    409.52  225.50  0. 1.0000     0. 
   1  -5 -41    562.95  218.29  0. 1.0000     0. 
  -1   5 -41    812.91  323.76  0. 1.0000     0. 
  -1   5 -41    331.92  180.95  0. 1.0000     0. 
   1   5  42   3835.66  470.76  0. 1.0000     0. 
  -1  -5  42   3990.27  596.66  0. 1.0000     0. 
  -1   5 -42   3613.96  490.47  0. 1.0000     0. 
   1  -5 -42   3861.29  472.39  0. 1.0000     0. 
   1   6 -41   2212.48  480.02  0. 1.0000     0. 
  -1   6  41   1752.55  317.11  0. 1.0000     0. 
  -1   6  40    389.15  183.51  0. 1.0000     0. 
  -1   6  40    345.56  175.58  0. 1.0000     0. 
   1  -6  40    172.30  188.77  0. 1.0000     0. 
   1   6 -40    693.27  361.44  0. 1.0000     0. 
  -1   6  40    575.28  224.05  0. 1.0000     0. 
  -1   6  40    282.65  151.72  0. 1.0000     0. 
  -1   6  39   2564.82  447.72  0. 1.0000     0. 
  -1   6  39   2427.41  405.45  0. 1.0000     0. 
   1  -6  39   2882.19  553.73  0. 1.0000     0. 
   1   6 -39   2867.36  588.50  0. 1.0000     0. 
  -1   6  39   2866.24  471.27  0. 1.0000     0. 
  -1   6  39   2122.31  389.54  0. 1.0000     0. 
  -1   6  38  15127.20 1121.98  0. 1.0000     0. 
  -1   6  38  14552.60 1090.30  0. 1.0000     0. 
   1  -6  38  15975.60 1366.56  0. 1.0000     0. 
  -1   6  38  16737.20 1151.96  0. 1.0000     0. 
  -1   6  38  16572.20 1177.09  0. 1.0000     0. 
  -1   6  37   2020.19  416.58  0. 1.0000     0. 
  -1   6  37   1891.01  479.66  0. 1.0000     0. 
   1   6 -37    168.14  322.95  0. 1.0000     0. 
   1   6 -37   3369.40  785.82  0. 1.0000     0. 
   1  -6  37   1360.34  500.07  0. 1.0000     0. 
  -1   6  37   2412.97  482.99  0. 1.0000     0. 
  -1   6  37   2413.71  476.28  0. 1.0000     0. 
  -1   6  36  14377.90 1203.41  0. 1.0000     0. 
  -1   6  36  13440.70 1178.17  0. 1.0000     0. 
   1   6 -36  17987.40 1704.91  0. 1.0000     0. 
   1  -6  36  14248.50 1381.20  0. 1.0000     0. 
  -1   6  36  15535.80 1277.58  0. 1.0000     0. 
  -1   6  36  13787.50 1165.96  0. 1.0000     0. 
  -1   6  35   7426.24  906.56  0. 1.0000     0. 
  -1   6  35   5481.20  792.70  0. 1.0000     0. 
   1   6 -35   7574.22 1164.61  0. 1.0000     0. 
   1  -6  35   6725.92 1029.19  0. 1.0000     0. 
  -1   6  35   6688.89  904.39  0. 1.0000     0. 
  -1   6  35   6989.11  892.29  0. 1.0000     0. 
  -1   6  34   1823.33  515.43  0. 1.0000     0. 
  -1   6  34   1782.92  467.92  0. 1.0000     0. 
   1   6 -34   1258.34  504.24  0. 1.0000     0. 
   1  -6  34   2384.87  628.42  0. 1.0000     0. 
  -1   6  34   2398.30  565.78  0. 1.0000     0. 
  -1   6  33   4599.71  785.18  0. 1.0000     0. 
   1   6 -33   3542.50  781.14  0. 1.0000     0. 
   1  -6  33   4904.32  930.36  0. 1.0000     0. 
   1   6 -33   4329.77  782.57  0. 1.0000     0. 
  -1   6  33   6205.07  871.27  0. 1.0000     0. 
   1   6 -32   1769.96  645.17  0. 1.0000     0. 
   1   6 -32   3141.46  778.30  0. 1.0000     0. 
   1  -6  32   2603.19  696.60  0. 1.0000     0. 
  -1   6  32   3105.86  664.64  0. 1.0000     0. 
   1   6 -32   2803.92  643.19  0. 1.0000     0. 
   1   6 -31   2049.42  692.33  0. 1.0000     0. 
   1   6 -31   1252.87  504.59  0. 1.0000     0. 
   1  -6  31   1741.45  619.37  0. 1.0000     0. 
   1   6 -31   1890.48  499.09  0. 1.0000     0. 
  -1   6  31   1751.24  537.70  0. 1.0000     0. 
   1   6 -30    765.81  503.02  0. 1.0000     0. 
   1   6 -30    239.10  395.18  0. 1.0000     0. 
   1  -6  30    377.65  331.14  0. 1.0000     0. 
  -1   6  30    636.01  369.83  0. 1.0000     0. 
   1   6 -30    772.37  383.17  0. 1.0000     0. 
  -1   6  30    522.43  325.77  0. 1.0000     0. 
   1   6 -29   8570.40 1327.21  0. 1.0000     0. 
   1   6 -29   7168.19 1126.79  0. 1.0000     0. 
   1  -6  29   8040.23 1226.71  0. 1.0000     0. 
  -1   6  29   9992.63 1117.03  0. 1.0000     0. 
  -1   6  29   9765.07 1187.35  0. 1.0000     0. 
   1   6 -29   7821.65 1115.92  0. 1.0000     0. 
   1   6 -28   6813.64 1266.89  0. 1.0000     0. 
   1   6 -28   5505.70 1007.91  0. 1.0000     0. 
  -1   6  28   5837.20  863.05  0. 1.0000     0. 
   1   6 -28   4583.58  859.10  0. 1.0000     0. 
  -1   6  28   5490.40  893.55  0. 1.0000     0. 
   1  -6  28   5727.89 1058.47  0. 1.0000     0. 
   1   6 -27  25898.60 2318.20  0. 1.0000     0. 
   1   6 -27  24631.60 1962.37  0. 1.0000     0. 
  -1   6  27  25170.60 1782.50  0. 1.0000     0. 
   1  -6  27  21459.00 1988.94  0. 1.0000     0. 
  -1   6  27  22768.30 1811.77  0. 1.0000     0. 
   1   6 -27  21382.90 1789.96  0. 1.0000     0. 
  -1   6  26   9912.80 1736.84  0. 1.0000     0. 
   1   6 -26  10088.60 1474.93  0. 1.0000     0. 
   1   6 -26   9756.35 1230.51  0. 1.0000     0. 
  -1   6  26   9869.28 1129.32  0. 1.0000     0. 
   1  -6  26   8471.40 1286.62  0. 1.0000     0. 
  -1   6  26   8337.54 1085.03  0. 1.0000     0. 
   1   6 -26   8712.99 1132.90  0. 1.0000     0. 
  -1   6  25  15073.70 2040.86  0. 1.0000     0. 
   1   6 -25  20278.60 2046.80  0. 1.0000     0. 
   1   6 -25  17632.40 1598.68  0. 1.0000     0. 
  -1   6  25  14697.90 1368.02  0. 1.0000     0. 
  -1   6  25  15236.90 1489.27  0. 1.0000     0. 
   1   6 -25  14986.70 1468.72  0. 1.0000     0. 
  -1   6  24  16613.50 2158.76  0. 1.0000     0. 
   1   6 -24  20698.00 2041.32  0. 1.0000     0. 
   1   6 -24  18208.20 1613.47  0. 1.0000     0. 
  -1   6  24  16215.60 1433.60  0. 1.0000     0. 
  -1   6  24  16416.50 1504.08  0. 1.0000     0. 
   1   6 -24  14930.80 1453.29  0. 1.0000     0. 
  -1   6  23   1472.60  836.20  0. 1.0000     0. 
   1   6 -23   1860.03  588.01  0. 1.0000     0. 
   1   6 -23   2138.78  620.62  0. 1.0000     0. 
  -1   6  23   1161.34  399.18  0. 1.0000     0. 
  -1   6  23   1318.98  458.27  0. 1.0000     0. 
  -1   6  22   4497.10 1305.88  0. 1.0000     0. 
   1   6 -22   5021.76  805.91  0. 1.0000     0. 
  -1   6  22   3737.89  669.77  0. 1.0000     0. 
  -1   6  22   3678.74  720.24  0. 1.0000     0. 
  -1   6  21   7783.38 1472.83  0. 1.0000     0. 
   1   6 -21  10896.70 1137.28  0. 1.0000     0. 
   1   6 -21   8121.15 2281.83  0. 1.0000     0. 
  -1   6  21   8359.92  988.44  0. 1.0000     0. 
  -1   6  21   6455.07  944.09  0. 1.0000     0. 
  -1   6  20  25970.10 2546.09  0. 1.0000     0. 
   1   6 -20  23500.10 3783.29  0. 1.0000     0. 
   1   6 -20  27229.80 4067.22  0. 1.0000     0. 
  -1   6  20  27380.60 1757.52  0. 1.0000     0. 
  -1   6  20  21069.40 3180.51  0. 1.0000     0. 
  -1  -6 -20  24195.80 2936.26  0. 1.0000     0. 
   1   6 -19  22939.60 3680.69  0. 1.0000     0. 
   1   6 -19  22351.70 3637.46  0. 1.0000     0. 
  -1  -6 -19  23888.60 2858.58  0. 1.0000     0. 
  -1   6  19  19324.30 3061.40  0. 1.0000     0. 
   1   6 -18  24854.50 3742.79  0. 1.0000     0. 
   1   6 -18  22755.90 3503.35  0. 1.0000     0. 
  -1   6  18  22445.60 3213.98  0. 1.0000     0. 
  -1  -6 -18  25254.00 2880.78  0. 1.0000     0. 
   1   6 -17    574.76  723.17  0. 1.0000     0. 
   1   6 -17    990.03  977.36  0. 1.0000     0. 
  -1  -6 -17    601.81  492.36  0. 1.0000     0. 
  -1   6  17    790.40  657.23  0. 1.0000     0. 
   1   6 -16   -317.37  549.15  0. 1.0000     0. 
   1   6 -16   -302.19  490.92  0. 1.0000     0. 
  -1  -6 -16    432.66  441.20  0. 1.0000     0. 
  -1   6  16    364.88  464.29  0. 1.0000     0. 
   1   6 -15   1660.16  697.67  0. 1.0000     0. 
   1   6 -15   2827.11 1199.78  0. 1.0000     0. 
  -1   6  15   2809.39 1150.89  0. 1.0000     0. 
   1   6 -14   3332.56 1177.36  0. 1.0000     0. 
   1   6 -14   3029.22 1159.18  0. 1.0000     0. 
  -1   6  14   2705.71 1099.89  0. 1.0000     0. 
   1   6 -13   2311.08 1059.59  0. 1.0000     0. 
   1   6 -13   3437.71 1233.26  0. 1.0000     0. 
  -1   6  13   2270.44  921.79  0. 1.0000     0. 
   1   6 -12  38509.70 4010.37  0. 1.0000     0. 
   1   6 -12  32277.70 3639.54  0. 1.0000     0. 
  -1   6  12  33475.61 3562.41  0. 1.0000     0. 
   1   6 -11  18831.70 2699.66  0. 1.0000     0. 
   1   6 -11  19696.40 2794.56  0. 1.0000     0. 
  -1   6  11  21878.80 2728.34  0. 1.0000     0. 
   1   6 -10   7454.81 1655.49  0. 1.0000     0. 
   1   6 -10   8366.29 1774.39  0. 1.0000     0. 
  -1   6  10  10002.30 1837.30  0. 1.0000     0. 
   1   6  -9   5476.45 1465.23  0. 1.0000     0. 
   1   6  -9   7283.39 1703.06  0. 1.0000     0. 
  -1   6   9   6812.72 1486.09  0. 1.0000     0. 
   1   6  -8   5592.79 1353.88  0. 1.0000     0. 
   1   6  -8   6102.25 1569.63  0. 1.0000     0. 
   1   6  -8   6581.03 1308.85  0. 1.0000     0. 
  -1   6   8   7978.66 1571.16  0. 1.0000     0. 
   1   6  -7  39813.60 3748.50  0. 1.0000     0. 
   1   6  -7  40949.00 3174.98  0. 1.0000     0. 
   1   6  -7  30957.30 3113.01  0. 1.0000     0. 
  -1   6   7  42517.30 3583.66  0. 1.0000     0. 
   1   6  -6  38540.60 3626.95  0. 1.0000     0. 
   1   6  -6  30134.30 2975.98  0. 1.0000     0. 
   1   6  -6  38500.00 3058.25  0. 1.0000     0. 
  -1   6   6  38850.80 3417.41  0. 1.0000     0. 
   1   6  -5   4669.75 1086.49  0. 1.0000     0. 
   1   6  -5   2970.89  947.59  0. 1.0000     0. 
   1   6  -5   3315.71 1198.82  0. 1.0000     0. 
   1  -6   5   5254.70 1551.65  0. 1.0000     0. 
  -1   6   5   3932.21 1096.18  0. 1.0000     0. 
   1   6  -4   5070.99 1180.04  0. 1.0000     0. 
   1   6  -4   5331.65 1342.71  0. 1.0000     0. 
   1   6  -4   7081.75 1298.27  0. 1.0000     0. 
   1  -6   4   6143.13 1667.10  0. 1.0000     0. 
  -1   6   4   5398.38 1341.01  0. 1.0000     0. 
   1   6  -3  14316.00 2193.80  0. 1.0000     0. 
   1   6  -3  14371.10 1812.49  0. 1.0000     0. 
   1  -6   3  13962.40 2375.82  0. 1.0000     0. 
  -1   6   3  17092.60 2209.68  0. 1.0000     0. 
   1   6  -2  33267.70 3350.43  0. 1.0000     0. 
  -1   6   2  32584.10 3477.30  0. 1.0000     0. 
   1   6  -2  36691.00 2921.63  0. 1.0000     0. 
   1  -6   2  34360.61 3612.72  0. 1.0000     0. 
  -1   6   2  36971.70 3283.44  0. 1.0000     0. 
   1   6  -1  13311.80 2138.56  0. 1.0000     0. 
  -1   6   1  12948.60 2137.14  0. 1.0000     0. 
   1   6  -1  13553.20 1772.89  0. 1.0000     0. 
   1  -6   1  12980.70 2177.51  0. 1.0000     0. 
  -1   6   1  14034.00 2441.90  0. 1.0000     0. 
   1   6   0 284515.9710219.00  0. 1.0000     0. 
  -1   6   0 281369.0010296.80  0. 1.0000     0. 
   1   6   0 292362.97 8559.15  0. 1.0000     0. 
   1  -6   0 265123.9710045.80  0. 1.0000     0. 
  -1   6   0 295289.03 9590.60  0. 1.0000     0. 
   1   6   1  14144.70 1841.44  0. 1.0000     0. 
   1   6   1  14170.60 2239.02  0. 1.0000     0. 
  -1   6  -1  13734.70 2161.58  0. 1.0000     0. 
   1  -6  -1  15567.70 2348.96  0. 1.0000     0. 
  -1   6  -1  13728.30 1974.74  0. 1.0000     0. 
   1  -6  -1  12400.90 1286.76  0. 1.0000     0. 
   1   6   2  31024.60 2672.72  0. 1.0000     0. 
  -1   6  -2  31126.40 3312.83  0. 1.0000     0. 
   1   6   2  27483.00 3116.28  0. 1.0000     0. 
  -1  -6   2  31806.60 2547.07  0. 1.0000     0. 
   1  -6  -2  26307.00 3093.00  0. 1.0000     0. 
  -1   6  -2  32723.80 3116.81  0. 1.0000     0. 
   1  -6  -2  26439.00 1939.75  0. 1.0000     0. 
   1   6   3  12244.40 2145.40  0. 1.0000     0. 
   1   6   3  15989.80 1922.29  0. 1.0000     0. 
  -1   6  -3  13217.80 2063.59  0. 1.0000     0. 
   1  -6  -3  11423.80 1949.49  0. 1.0000     0. 
  -1  -6   3  15144.30 1799.61  0. 1.0000     0. 
   1  -6  -3  13411.70 1406.95  0. 1.0000     0. 
  -1   6  -3  15152.80 2145.10  0. 1.0000     0. 
  -1   6  -4   5293.17 1315.47  0. 1.0000     0. 
   1   6   4   5049.27 1084.40  0. 1.0000     0. 
   1   6   4   4807.80 1322.32  0. 1.0000     0. 
  -1  -6   4   5831.12 1176.25  0. 1.0000     0. 
   1  -6  -4   3543.25 1083.05  0. 1.0000     0. 
  -1   6  -4   5437.33 1293.37  0. 1.0000     0. 
   1  -6  -4   5098.09  897.55  0. 1.0000     0. 
  -1  -6   5   3908.69 1052.91  0. 1.0000     0. 
   1  -6  -5   3635.24 1143.33  0. 1.0000     0. 
   1   6   5   4012.97 1001.35  0. 1.0000     0. 
  -1   6  -5   4376.56 1252.21  0. 1.0000     0. 
   1   6   5   5489.40 1077.31  0. 1.0000     0. 
  -1   6  -5   4400.95 1257.98  0. 1.0000     0. 
   1  -6  -5   5234.75  946.15  0. 1.0000     0. 
  -1  -6   6  39286.00 3267.53  0. 1.0000     0. 
   1  -6  -6  32362.70 3241.47  0. 1.0000     0. 
  -1   6  -6  36415.20 3553.33  0. 1.0000     0. 
   1   6   6  39908.89 3140.79  0. 1.0000     0. 
   1   6   6  34605.40 2839.27  0. 1.0000     0. 
   1  -6  -6  37779.90 2591.09  0. 1.0000     0. 
  -1   6  -6  35884.89 3424.71  0. 1.0000     0. 
   1  -6  -7  30315.40 3116.90  0. 1.0000     0. 
  -1  -6   7  35066.50 3279.75  0. 1.0000     0. 
   1   6   7  37067.50 3056.94  0. 1.0000     0. 
  -1   6  -7  34931.20 3452.47  0. 1.0000     0. 
  -1   6  -7  36783.50 3045.59  0. 1.0000     0. 
   1   6   7  33076.60 2881.76  0. 1.0000     0. 
   1  -6  -7  36985.30 2643.92  0. 1.0000     0. 
  -1  -6   8   6118.40 1424.35  0. 1.0000     0. 
   1  -6  -8   6288.59 1488.14  0. 1.0000     0. 
  -1   6  -8   6139.56 1295.84  0. 1.0000     0. 
   1   6   8   6284.74 1283.04  0. 1.0000     0. 
  -1   6  -8   6618.86 1532.70  0. 1.0000     0. 
   1   6   8   6861.65 1340.81  0. 1.0000     0. 
   1  -6  -8   5629.60 1065.14  0. 1.0000     0. 
  -1  -6   9   7150.82 1626.75  0. 1.0000     0. 
   1  -6  -9   5567.44 1325.64  0. 1.0000     0. 
   1   6   9   8125.52 1468.80  0. 1.0000     0. 
  -1   6  -9   7919.02 1668.22  0. 1.0000     0. 
  -1   6  -9   7186.52 1477.72  0. 1.0000     0. 
   1   6   9   6778.84 1366.75  0. 1.0000     0. 
   1  -6  -9   7341.41 1255.92  0. 1.0000     0. 
  -1  -6  10   9150.31 1985.79  0. 1.0000     0. 
  -1   6 -10   7636.39 1571.68  0. 1.0000     0. 
  -1   6 -10   8647.85 1760.70  0. 1.0000     0. 
   1   6  10   9170.45 1588.28  0. 1.0000     0. 
   1   6  10   9134.47 1698.61  0. 1.0000     0. 
   1  -6 -10   8823.10 1389.38  0. 1.0000     0. 
  -1  -6  11  18842.40 2921.28  0. 1.0000     0. 
   1   6  11  22555.20 2516.39  0. 1.0000     0. 
  -1   6 -11  20790.40 2673.20  0. 1.0000     0. 
  -1   6 -11  22311.00 2912.23  0. 1.0000     0. 
   1   6  11  19511.10 2517.85  0. 1.0000     0. 
   1  -6 -11  19084.40 2119.76  0. 1.0000     0. 
  -1  -6  12  33028.70 4038.36  0. 1.0000     0. 
  -1   6 -12  37059.80 3661.36  0. 1.0000     0. 
   1   6  12  33473.20 3147.04  0. 1.0000     0. 
  -1   6 -12  32358.00 3602.71  0. 1.0000     0. 
   1   6  12  31316.40 3281.28  0. 1.0000     0. 
   1  -6 -12  33307.10 2866.02  0. 1.0000     0. 
  -1  -6  13   3606.17 1390.88  0. 1.0000     0. 
  -1   6 -13   3573.37 1221.24  0. 1.0000     0. 
   1   6  13   4214.91 1169.63  0. 1.0000     0. 
  -1   6 -13   4078.17 1421.70  0. 1.0000     0. 
   1   6  13   3511.21 1126.68  0. 1.0000     0. 
   1  -6 -13   3554.58  959.92  0. 1.0000     0. 
  -1  -6  14   2536.90 1300.21  0. 1.0000     0. 
  -1   6 -14   2863.60 1123.58  0. 1.0000     0. 
   1   6  14   2656.61  867.35  0. 1.0000     0. 
  -1   6 -14   2584.01 1105.94  0. 1.0000     0. 
   1   6  14   2102.34  835.03  0. 1.0000     0. 
   1  -6 -14   2816.11  845.53  0. 1.0000     0. 
  -1  -6  15   1149.19  813.45  0. 1.0000     0. 
  -1   6 -15   1556.11  888.91  0. 1.0000     0. 
   1   6  15   2042.94  878.72  0. 1.0000     0. 
  -1   6 -15    994.18  671.81  0. 1.0000     0. 
   1   6  15   1882.87  888.10  0. 1.0000     0. 
   1  -6 -15   1812.76  696.08  0. 1.0000     0. 
  -1  -6  16    664.45  997.84  0. 1.0000     0. 
  -1   6 -16   1096.86  928.80  0. 1.0000     0. 
   1   6  16    321.42  509.74  0. 1.0000     0. 
  -1   6 -16   -322.55  420.23  0. 1.0000     0. 
   1   6  16    141.12  471.75  0. 1.0000     0. 
   1  -6 -16    319.23  380.06  0. 1.0000     0. 
  -1  -6  17   1533.19 1183.19  0. 1.0000     0. 
  -1   6 -17   1378.63  823.45  0. 1.0000     0. 
   1   6  17   1289.77  669.71  0. 1.0000     0. 
  -1   6 -17    976.41  771.89  0. 1.0000     0. 
   1   6  17   1353.76  850.66  0. 1.0000     0. 
   1  -6 -17   1497.12  670.88  0. 1.0000     0. 
  -1  -6  18  17833.60 3917.27  0. 1.0000     0. 
   1   6  18  20879.30 2693.05  0. 1.0000     0. 
  -1   6 -18  23993.50 3499.11  0. 1.0000     0. 
  -1   6 -18  27562.70 3748.74  0. 1.0000     0. 
   1   6  18  19875.60 3007.56  0. 1.0000     0. 
   1  -6 -18  21662.30 2670.99  0. 1.0000     0. 
  -1  -6  19  13658.90 3620.32  0. 1.0000     0. 
  -1   6 -19  27882.70 3848.15  0. 1.0000     0. 
  -1   6 -19  22328.00 3438.64  0. 1.0000     0. 
   1   6  19  20498.80 3128.77  0. 1.0000     0. 
   1  -6 -19  25075.90 2903.28  0. 1.0000     0. 
  -1  -6  20  16192.60 4070.55  0. 1.0000     0. 
   1   6  20  22504.90 1813.65  0. 1.0000     0. 
  -1   6 -20  25938.30 3775.17  0. 1.0000     0. 
  -1   6 -20  25831.60 3738.69  0. 1.0000     0. 
   1   6  20  24830.10 3520.07  0. 1.0000     0. 
  -1   6 -20  26913.80 2238.01  0. 1.0000     0. 
   1  -6 -20  25645.20 2990.10  0. 1.0000     0. 
   1   6  20  25198.40 1803.16  0. 1.0000     0. 
  -1  -6  21   5301.73 2303.59  0. 1.0000     0. 
  -1   6 -21   7873.66 2121.27  0. 1.0000     0. 
   1   6  21   7883.02 1087.82  0. 1.0000     0. 
  -1   6 -21   9339.45 2337.42  0. 1.0000     0. 
  -1   6 -21   9616.02 1372.15  0. 1.0000     0. 
  -1   6 -21   9502.74 1163.89  0. 1.0000     0. 
   1   6  21   9333.87 1134.63  0. 1.0000     0. 
   1   6  21   7602.20  990.83  0. 1.0000     0. 
  -1  -6  22   3097.46 1626.70  0. 1.0000     0. 
  -1   6 -22   2359.61 1265.36  0. 1.0000     0. 
  -1   6 -22   1205.35  437.58  0. 1.0000     0. 
   1   6  22   3284.22  738.77  0. 1.0000     0. 
  -1   6 -22   3475.75  863.26  0. 1.0000     0. 
  -1   6 -22   3144.48  674.89  0. 1.0000     0. 
   1   6  22   3641.02  752.15  0. 1.0000     0. 
   1   6  22   3268.28  671.90  0. 1.0000     0. 
   1   6  23   1698.57  590.18  0. 1.0000     0. 
  -1   6 -23    173.44  363.95  0. 1.0000     0. 
  -1   6 -23   1893.38  571.86  0. 1.0000     0. 
  -1   6 -23   2285.81  817.40  0. 1.0000     0. 
   1   6  23   1366.89  445.86  0. 1.0000     0. 
   1   6  23   1511.27  497.33  0. 1.0000     0. 
   1   6  24  16293.70 1555.37  0. 1.0000     0. 
  -1   6 -24  15977.50 1511.88  0. 1.0000     0. 
  -1   6 -24  18523.90 1979.69  0. 1.0000     0. 
   1   6  24  17367.50 1575.49  0. 1.0000     0. 
   1   6  24  15103.80 1383.31  0. 1.0000     0. 
   1   6  25  14227.00 1456.15  0. 1.0000     0. 
  -1   6 -25  15337.60 1521.03  0. 1.0000     0. 
  -1   6 -25  15088.50 1833.80  0. 1.0000     0. 
   1   6  25  15343.70 1475.83  0. 1.0000     0. 
   1   6  25  13699.90 1310.13  0. 1.0000     0. 
   1   6  26   6853.91  934.49  0. 1.0000     0. 
   1   6  26   8818.76 1122.97  0. 1.0000     0. 
  -1   6 -26   8267.91 1128.93  0. 1.0000     0. 
  -1   6 -26   9351.62 1448.94  0. 1.0000     0. 
   1   6  26   8920.60 1147.00  0. 1.0000     0. 
   1   6  26   5867.94  879.58  0. 1.0000     0. 
   1   6  27  21343.40 1690.65  0. 1.0000     0. 
   1   6  27  24362.40 1890.20  0. 1.0000     0. 
  -1   6 -27  24450.80 1903.33  0. 1.0000     0. 
  -1   6 -27  26107.70 2351.70  0. 1.0000     0. 
   1   6  27  24320.70 1869.38  0. 1.0000     0. 
   1   6  27  19955.40 1607.80  0. 1.0000     0. 
   1   6  28   4651.68  825.76  0. 1.0000     0. 
   1   6  28   7057.79 1053.54  0. 1.0000     0. 
   1  -6 -28   6969.04  994.89  0. 1.0000     0. 
  -1   6 -28   6176.15  999.49  0. 1.0000     0. 
  -1   6 -28   8925.38 1453.37  0. 1.0000     0. 
   1   6  28   7019.02 1043.76  0. 1.0000     0. 
   1   6  28   5230.64  847.71  0. 1.0000     0. 
   1   6  29   7441.55 1036.95  0. 1.0000     0. 
   1   6  29  10103.70 1194.21  0. 1.0000     0. 
   1  -6 -29   8376.89 1063.64  0. 1.0000     0. 
  -1   6 -29   8454.83 1102.48  0. 1.0000     0. 
  -1   6 -29   8502.75 1313.04  0. 1.0000     0. 
   1   6  29   8409.69 1117.88  0. 1.0000     0. 
   1   6  29   7383.64  954.36  0. 1.0000     0. 
   1   6  30    946.59  477.07  0. 1.0000     0. 
   1   6  30   1022.71  452.15  0. 1.0000     0. 
  -1   6 -30    504.06  320.43  0. 1.0000     0. 
   1  -6 -30    919.78  461.02  0. 1.0000     0. 
  -1   6 -30   1308.66  685.68  0. 1.0000     0. 
   1   6  30   1385.18  493.49  0. 1.0000     0. 
   1   6  30   1099.23  383.68  0. 1.0000     0. 
   1   6  31   1466.91  455.57  0. 1.0000     0. 
   1   6  31   2120.95  833.20  0. 1.0000     0. 
  -1   6 -31   1405.31  438.12  0. 1.0000     0. 
   1  -6 -31   1662.73  490.10  0. 1.0000     0. 
  -1   6 -31   1349.61  530.85  0. 1.0000     0. 
   1   6  31   1963.67  588.10  0. 1.0000     0. 
   1   6  31   1319.22  413.15  0. 1.0000     0. 
   1   6  32   2310.94  551.31  0. 1.0000     0. 
   1   6  32   3289.59  685.10  0. 1.0000     0. 
  -1   6 -32   3654.45  964.18  0. 1.0000     0. 
  -1   6 -32   2665.56  628.12  0. 1.0000     0. 
   1  -6 -32   3103.37  608.58  0. 1.0000     0. 
   1   6  32   2934.07  644.37  0. 1.0000     0. 
   1   6  33   4535.55  755.94  0. 1.0000     0. 
   1   6  33   4575.31  766.77  0. 1.0000     0. 
  -1   6 -33   4733.43  824.09  0. 1.0000     0. 
   1  -6 -33   4987.60  751.68  0. 1.0000     0. 
  -1   6 -33   4649.95  955.24  0. 1.0000     0. 
   1   6  33   5672.08  866.07  0. 1.0000     0. 
   1   6  34   1656.89  426.10  0. 1.0000     0. 
   1   6  34   2131.46  554.38  0. 1.0000     0. 
   1  -6 -34   1844.25  453.25  0. 1.0000     0. 
  -1   6 -34   2832.02  622.43  0. 1.0000     0. 
  -1   6 -34   1751.61  709.69  0. 1.0000     0. 
   1   6  34   2124.22  514.54  0. 1.0000     0. 
   1   6  35   6312.88  817.40  0. 1.0000     0. 
   1   6  35   6601.35  850.12  0. 1.0000     0. 
  -1   6 -35   7004.55  938.25  0. 1.0000     0. 
  -1   6 -35   6682.44 1123.13  0. 1.0000     0. 
   1  -6 -35   6551.89  834.14  0. 1.0000     0. 
   1   6  35   7363.08  918.02  0. 1.0000     0. 
   1   6  36  12290.30 1088.45  0. 1.0000     0. 
   1   6  36  13672.90 1138.01  0. 1.0000     0. 
  -1   6 -36  14747.00 1285.82  0. 1.0000     0. 
  -1   6 -36  15139.20 1591.17  0. 1.0000     0. 
   1  -6 -36  14444.80 1163.43  0. 1.0000     0. 
   1   6  36  14735.60 1233.95  0. 1.0000     0. 
   1   6  37   1858.38  400.98  0. 1.0000     0. 
   1   6  37   2196.38  453.09  0. 1.0000     0. 
   1  -6 -37   2256.35  478.16  0. 1.0000     0. 
  -1   6 -37   1886.39  543.05  0. 1.0000     0. 
  -1   6 -37   2140.53  509.44  0. 1.0000     0. 
   1   6  37   2046.99  489.28  0. 1.0000     0. 
   1   6  38  14745.50 1083.76  0. 1.0000     0. 
   1   6  38  14582.50 1017.61  0. 1.0000     0. 
  -1   6 -38  20913.00 1720.08  0. 1.0000     0. 
   1  -6 -38  15494.00 1111.14  0. 1.0000     0. 
  -1   6 -38  16263.00 1205.88  0. 1.0000     0. 
   1   6  38  18845.50 1264.07  0. 1.0000     0. 
   1   6  39   1904.47  377.84  0. 1.0000     0. 
  -1   6 -39   3085.79  649.81  0. 1.0000     0. 
  -1   6 -39   2475.06  472.98  0. 1.0000     0. 
   1  -6 -39   2422.81  416.60  0. 1.0000     0. 
   1   6  40    507.15  200.90  0. 1.0000     0. 
  -1  -6  40    421.13  253.27  0. 1.0000     0. 
  -1   6 -40    262.61  195.01  0. 1.0000     0. 
   1  -6 -40    459.65  209.18  0. 1.0000     0. 
  -1   6 -40    414.34  298.43  0. 1.0000     0. 
  -1   6 -41   2755.94  523.31  0. 1.0000     0. 
   1   7 -40   4394.20  646.56  0. 1.0000     0. 
  -1   7  39   1263.23  292.98  0. 1.0000     0. 
   1   7 -39   1503.31  446.67  0. 1.0000     0. 
  -1   7  39   1316.36  294.17  0. 1.0000     0. 
  -1   7  39   1541.83  317.07  0. 1.0000     0. 
  -1   7  38  17773.20 1128.02  0. 1.0000     0. 
  -1   7  38  18683.70 1139.02  0. 1.0000     0. 
  -1   7  38  18927.30 1121.88  0. 1.0000     0. 
  -1   7  37   2839.80  452.65  0. 1.0000     0. 
  -1   7  37   3417.72  557.14  0. 1.0000     0. 
   1  -7  37   2716.52  528.21  0. 1.0000     0. 
   1   7 -37   3094.10  646.12  0. 1.0000     0. 
  -1   7  37   3435.41  538.15  0. 1.0000     0. 
  -1   7  37   3067.79  496.73  0. 1.0000     0. 
  -1   7  36    801.37  279.11  0. 1.0000     0. 
  -1   7  36   1176.79  399.69  0. 1.0000     0. 
   1   7 -36   -205.35  409.81  0. 1.0000     0. 
   1   7 -36    674.01  397.17  0. 1.0000     0. 
   1  -7  36    848.69  352.48  0. 1.0000     0. 
  -1   7  36    727.37  249.73  0. 1.0000     0. 
  -1   7  36   1158.01  358.07  0. 1.0000     0. 
  -1   7  35   5508.85  700.78  0. 1.0000     0. 
  -1   7  35   6232.67  824.55  0. 1.0000     0. 
   1   7 -35   3775.87  735.04  0. 1.0000     0. 
   1  -7  35   6340.18  869.30  0. 1.0000     0. 
   1   7 -35   8263.21 1140.40  0. 1.0000     0. 
  -1   7  35   6553.60  786.70  0. 1.0000     0. 
  -1   7  35   6970.71  824.56  0. 1.0000     0. 
  -1   7  34   1420.16  371.90  0. 1.0000     0. 
  -1   7  34   1881.24  485.95  0. 1.0000     0. 
   1   7 -34    708.67  301.70  0. 1.0000     0. 
   1   7 -34   1911.60  701.31  0. 1.0000     0. 
   1  -7  34   1330.11  463.67  0. 1.0000     0. 
  -1   7  34   1279.70  404.79  0. 1.0000     0. 
  -1   7  34   1286.42  405.88  0. 1.0000     0. 
  -1   7  33   2394.79  517.72  0. 1.0000     0. 
   1   7 -33   3005.56  726.40  0. 1.0000     0. 
   1   7 -33   1126.61  489.72  0. 1.0000     0. 
  -1   7  33   2152.62  525.48  0. 1.0000     0. 
   1  -7  33   2932.31  731.16  0. 1.0000     0. 
   1   7 -33   3644.40  893.43  0. 1.0000     0. 
  -1   7  33   2696.67  601.36  0. 1.0000     0. 
  -1   7  33   2620.61  576.31  0. 1.0000     0. 
  -1   7  32   1044.44  368.18  0. 1.0000     0. 
   1   7 -32   1324.15  534.25  0. 1.0000     0. 
  -1   7  32    430.10  310.05  0. 1.0000     0. 
   1   7 -32   1331.04  499.39  0. 1.0000     0. 
   1   7 -32   1484.49  626.82  0. 1.0000     0. 
   1  -7  32    834.23  417.47  0. 1.0000     0. 
  -1   7  32   1109.47  397.29  0. 1.0000     0. 
  -1   7  32   1494.41  447.49  0. 1.0000     0. 
  -1   7  31  13145.00 1242.25  0. 1.0000     0. 
   1   7 -31  11298.00 1365.39  0. 1.0000     0. 
   1   7 -31  16163.40 1742.39  0. 1.0000     0. 
   1   7 -31  19066.90 1939.41  0. 1.0000     0. 
   1  -7  31  13538.30 1486.60  0. 1.0000     0. 
  -1   7  31  15808.00 1384.72  0. 1.0000     0. 
  -1   7  31  16921.10 1455.52  0. 1.0000     0. 
  -1   7  30   6419.09  884.84  0. 1.0000     0. 
   1   7 -30   7271.20 1232.82  0. 1.0000     0. 
   1   7 -30   4653.57  892.83  0. 1.0000     0. 
   1  -7  30   5462.37  979.94  0. 1.0000     0. 
  -1   7  30   6096.00  886.34  0. 1.0000     0. 
  -1   7  30   7660.34 1012.25  0. 1.0000     0. 
   1   7 -29  25999.80 2113.08  0. 1.0000     0. 
  -1   7  29  30924.00 2012.14  0. 1.0000     0. 
   1   7 -28  17404.60 1921.69  0. 1.0000     0. 
   1   7 -28  14074.60 1532.71  0. 1.0000     0. 
  -1   7  28  14800.70 1403.65  0. 1.0000     0. 
   1   7 -27  10447.40 1553.15  0. 1.0000     0. 
   1   7 -27   9737.07 1274.36  0. 1.0000     0. 
  -1   7  27   9775.74 1106.25  0. 1.0000     0. 
  -1   7  27   9577.95 1142.88  0. 1.0000     0. 
  -1   7  26   9952.47 1694.26  0. 1.0000     0. 
   1   7 -26  11131.60 1563.69  0. 1.0000     0. 
   1   7 -26   8392.31 1179.55  0. 1.0000     0. 
  -1   7  26   8762.14 1046.49  0. 1.0000     0. 
  -1   7  26   8182.14 1085.92  0. 1.0000     0. 
  -1   7  25   5666.03 1330.34  0. 1.0000     0. 
   1   7 -25   4122.80 1036.12  0. 1.0000     0. 
   1   7 -25   4855.44  927.07  0. 1.0000     0. 
  -1   7  25   4673.32  817.06  0. 1.0000     0. 
  -1   7  25   4872.95  808.58  0. 1.0000     0. 
  -1   7  24   7226.30 1474.60  0. 1.0000     0. 
   1   7 -24   9024.48 1482.26  0. 1.0000     0. 
   1   7 -24   8004.06 1123.41  0. 1.0000     0. 
  -1   7  24   6931.84  968.10  0. 1.0000     0. 
  -1   7  24   6749.19  958.56  0. 1.0000     0. 
  -1   7  23  19511.10 2350.76  0. 1.0000     0. 
   1   7 -23  25182.40 2327.59  0. 1.0000     0. 
   1   7 -23  20389.40 1746.09  0. 1.0000     0. 
  -1   7  23  20321.90 1593.63  0. 1.0000     0. 
  -1   7  23  20332.60 1655.50  0. 1.0000     0. 
  -1   7  22   3839.45 1091.00  0. 1.0000     0. 
   1   7 -22   3707.95  755.66  0. 1.0000     0. 
  -1   7  22   2476.05  564.06  0. 1.0000     0. 
  -1   7  22   3182.95  687.52  0. 1.0000     0. 
  -1   7  21  27658.10 2722.08  0. 1.0000     0. 
  -1   7  21  28129.60 1857.14  0. 1.0000     0. 
   1   7 -21  32326.50 2062.49  0. 1.0000     0. 
  -1   7  20  10355.90 1653.58  0. 1.0000     0. 
  -1   7  20  10435.60 1135.84  0. 1.0000     0. 
   1   7 -20  12494.50 1591.43  0. 1.0000     0. 
   1   7 -20  11034.80 1195.00  0. 1.0000     0. 
  -1   7  19   8583.78 1512.86  0. 1.0000     0. 
  -1   7  19  10070.10 1096.86  0. 1.0000     0. 
   1   7 -19  12545.20 1586.31  0. 1.0000     0. 
   1   7 -19  11850.10 1208.69  0. 1.0000     0. 
  -1   7  18   1686.95  693.21  0. 1.0000     0. 
   1   7 -18   1677.97  460.53  0. 1.0000     0. 
   1   7 -18    680.09  373.73  0. 1.0000     0. 
   1   7 -18   1661.35 1141.49  0. 1.0000     0. 
   1   7 -18   2247.50  724.14  0. 1.0000     0. 
  -1   7  18   2035.76  518.28  0. 1.0000     0. 
   1   7 -17   5847.64 1935.14  0. 1.0000     0. 
   1   7 -17   8439.08 1309.05  0. 1.0000     0. 
   1   7 -17   5969.49 2043.62  0. 1.0000     0. 
  -1   7  17   6101.90 1245.02  0. 1.0000     0. 
  -1  -7 -17   6871.96 1585.39  0. 1.0000     0. 
   1   7 -16  30896.40 4194.04  0. 1.0000     0. 
   1   7 -16  37648.30 4729.64  0. 1.0000     0. 
  -1  -7 -16  35317.20 3499.64  0. 1.0000     0. 
   1   7 -15  14841.00 2797.93  0. 1.0000     0. 
   1   7 -15  17088.30 3102.51  0. 1.0000     0. 
  -1  -7 -15  17834.40 2431.31  0. 1.0000     0. 
  -1   7  15  15962.00 2644.63  0. 1.0000     0. 
   1   7 -14   4875.32 1612.69  0. 1.0000     0. 
   1   7 -14   6462.75 1856.42  0. 1.0000     0. 
  -1  -7 -14   6389.27 1399.85  0. 1.0000     0. 
  -1   7  14   4687.07 1424.57  0. 1.0000     0. 
   1   7 -13   4127.68 1354.19  0. 1.0000     0. 
   1   7 -13   5031.94 1675.80  0. 1.0000     0. 
  -1  -7 -13   4059.11 1102.44  0. 1.0000     0. 
  -1   7  13   3850.17 1240.79  0. 1.0000     0. 
   1   7 -12  19428.90 3114.34  0. 1.0000     0. 
   1   7 -12  20114.10 3063.46  0. 1.0000     0. 
  -1   7  12  20454.60 2946.42  0. 1.0000     0. 
   1   7 -11  14857.00 2690.41  0. 1.0000     0. 
   1   7 -11  12624.10 2354.88  0. 1.0000     0. 
  -1   7  11  15589.10 2452.93  0. 1.0000     0. 
   1   7 -10   1250.88  708.38  0. 1.0000     0. 
   1   7 -10   1706.51 1057.68  0. 1.0000     0. 
  -1   7  10   1434.77  871.43  0. 1.0000     0. 
   1   7  -9  26074.40 3513.23  0. 1.0000     0. 
  -1   7   9  23988.70 3054.81  0. 1.0000     0. 
   1   7  -8  23213.80 3256.36  0. 1.0000     0. 
   1  -7   8  21198.20 3409.44  0. 1.0000     0. 
  -1   7   8  26800.30 3148.52  0. 1.0000     0. 
   1   7  -7  32817.20 3798.17  0. 1.0000     0. 
   1  -7   7  33010.30 4174.58  0. 1.0000     0. 
  -1   7   7  33175.00 3442.77  0. 1.0000     0. 
   1   7  -6  21339.20 3088.60  0. 1.0000     0. 
   1   7  -6  21007.20 2496.88  0. 1.0000     0. 
   1  -7   6  21043.30 3324.50  0. 1.0000     0. 
  -1   7   6  19716.20 2624.32  0. 1.0000     0. 
   1   7  -5   2465.56  835.69  0. 1.0000     0. 
   1   7  -5   4094.32 1383.18  0. 1.0000     0. 
   1  -7   5   3438.52 1407.97  0. 1.0000     0. 
  -1   7   5   2082.69  913.60  0. 1.0000     0. 
   1   7  -4   2728.37 1137.90  0. 1.0000     0. 
   1   7  -4   2264.50  855.06  0. 1.0000     0. 
   1  -7   4   1154.29  809.62  0. 1.0000     0. 
  -1   7   4   2004.99  881.58  0. 1.0000     0. 
   1   7  -3  16628.70 2205.40  0. 1.0000     0. 
   1   7  -3  14280.00 2479.08  0. 1.0000     0. 
   1  -7   3  13220.90 2451.17  0. 1.0000     0. 
  -1   7   3  15948.50 2369.68  0. 1.0000     0. 
   1   7  -2  18609.60 2277.97  0. 1.0000     0. 
   1   7  -2  16478.40 2716.84  0. 1.0000     0. 
   1  -7   2  18001.90 2878.87  0. 1.0000     0. 
  -1   7   2  20204.00 2656.23  0. 1.0000     0. 
  -1   7   1  20506.00 3084.95  0. 1.0000     0. 
   1   7  -1  22288.80 3089.62  0. 1.0000     0. 
   1   7  -1  22991.80 2526.22  0. 1.0000     0. 
   1  -7   1  18545.80 2873.97  0. 1.0000     0. 
  -1   7   1  24036.80 2954.20  0. 1.0000     0. 
  -1   7   0  31633.70 3738.86  0. 1.0000     0. 
   1   7   0  30294.10 3701.61  0. 1.0000     0. 
   1   7   0  33385.30 3040.98  0. 1.0000     0. 
   1  -7   0  28204.50 3465.44  0. 1.0000     0. 
  -1   7   0  35045.61 3491.35  0. 1.0000     0. 
   1   7   1  22521.20 2494.63  0. 1.0000     0. 
  -1   7  -1  17601.40 2856.00  0. 1.0000     0. 
   1   7   1  20627.10 3053.47  0. 1.0000     0. 
   1  -7  -1  18675.40 2784.77  0. 1.0000     0. 
  -1   7  -1  20567.60 2763.67  0. 1.0000     0. 
   1   7   2  17582.00 2783.08  0. 1.0000     0. 
   1   7   2  19496.00 2341.12  0. 1.0000     0. 
  -1   7  -2  17568.60 2814.22  0. 1.0000     0. 
   1  -7  -2  17812.30 2677.34  0. 1.0000     0. 
  -1   7  -2  20236.70 2704.24  0. 1.0000     0. 
   1   7   3  12328.20 2331.95  0. 1.0000     0. 
  -1   7  -3  13139.80 2415.49  0. 1.0000     0. 
   1   7   3  17208.60 2205.11  0. 1.0000     0. 
   1  -7  -3  12461.90 2232.17  0. 1.0000     0. 
  -1   7  -3  16117.90 2486.01  0. 1.0000     0. 
   1   7   4   2640.56  922.77  0. 1.0000     0. 
  -1   7  -4   2907.07 1080.89  0. 1.0000     0. 
   1  -7  -4   3442.65 1245.53  0. 1.0000     0. 
  -1   7  -4   2583.53 1017.94  0. 1.0000     0. 
   1   7   5   3008.49  973.96  0. 1.0000     0. 
  -1   7  -5   2584.54 1224.97  0. 1.0000     0. 
   1  -7  -5   2194.90  907.06  0. 1.0000     0. 
   1  -7  -5   2053.14  636.96  0. 1.0000     0. 
  -1   7  -5   2657.23 1012.79  0. 1.0000     0. 
   1   7   6  20085.10 2426.20  0. 1.0000     0. 
  -1   7  -6  21396.60 3020.95  0. 1.0000     0. 
   1  -7  -6  19789.40 2026.77  0. 1.0000     0. 
   1   7   7  35177.50 3226.96  0. 1.0000     0. 
  -1   7  -7  38853.70 4095.13  0. 1.0000     0. 
   1  -7  -7  32991.40 2700.14  0. 1.0000     0. 
   1   7   8  25967.00 2785.21  0. 1.0000     0. 
  -1   7  -8  24646.30 3306.72  0. 1.0000     0. 
   1  -7  -8  24148.80 2373.14  0. 1.0000     0. 
   1   7   9  26304.20 2856.41  0. 1.0000     0. 
  -1   7  -9  21250.70 3055.01  0. 1.0000     0. 
   1  -7  -9  22396.60 2339.59  0. 1.0000     0. 
   1   7  10   1194.87  662.77  0. 1.0000     0. 
  -1   7 -10   1880.97 1005.23  0. 1.0000     0. 
   1  -7 -10   1154.83  573.00  0. 1.0000     0. 
   1   7  11  14434.90 2153.59  0. 1.0000     0. 
  -1   7 -11  14381.90 2572.25  0. 1.0000     0. 
   1  -7 -11  14561.10 1996.35  0. 1.0000     0. 
   1   7  12  20728.70 2598.06  0. 1.0000     0. 
  -1   7 -12  23430.50 3375.25  0. 1.0000     0. 
   1   7  12  21292.00 2817.89  0. 1.0000     0. 
   1  -7 -12  22946.10 2534.90  0. 1.0000     0. 
   1   7  13   4007.57 1211.70  0. 1.0000     0. 
  -1   7 -13   3290.38 1331.93  0. 1.0000     0. 
   1   7  13   3860.26 1218.87  0. 1.0000     0. 
   1  -7 -13   3768.80 1136.64  0. 1.0000     0. 
   1   7  14   5569.18 1404.86  0. 1.0000     0. 
  -1   7 -14   5776.01 1666.31  0. 1.0000     0. 
   1   7  14   4885.14 1409.89  0. 1.0000     0. 
   1  -7 -14   5194.41 1289.00  0. 1.0000     0. 
   1   7  15  14111.60 2215.46  0. 1.0000     0. 
  -1   7 -15  17552.60 3057.51  0. 1.0000     0. 
   1   7  15  15024.00 2541.38  0. 1.0000     0. 
   1  -7 -15  16089.50 2262.63  0. 1.0000     0. 
  -1   7 -16  37874.90 4536.27  0. 1.0000     0. 
   1   7  16  30219.90 3705.02  0. 1.0000     0. 
   1  -7 -16  35209.00 3440.48  0. 1.0000     0. 
  -1   7 -17   5657.43 1765.78  0. 1.0000     0. 
   1   7  17   6844.59  983.63  0. 1.0000     0. 
  -1   7 -17   5496.46 1822.09  0. 1.0000     0. 
  -1   7 -17   7928.78 1263.00  0. 1.0000     0. 
   1   7  17   5398.65 1616.34  0. 1.0000     0. 
   1   7  17   6309.49  942.60  0. 1.0000     0. 
   1  -7 -17   6402.23 1485.08  0. 1.0000     0. 
   1   7  17   6700.00  912.46  0. 1.0000     0. 
  -1   7 -18   1608.32  842.99  0. 1.0000     0. 
   1   7  18   2585.61  662.22  0. 1.0000     0. 
  -1   7 -18   1900.60 1182.63  0. 1.0000     0. 
  -1   7 -18   2262.04  747.24  0. 1.0000     0. 
  -1   7 -18   1894.44  521.24  0. 1.0000     0. 
   1   7  18    487.56  500.70  0. 1.0000     0. 
  -1   7 -18   2584.05  740.72  0. 1.0000     0. 
   1   7  18   2071.58  523.26  0. 1.0000     0. 
   1   7  18   1669.78  477.05  0. 1.0000     0. 
  -1   7 -19   9647.86 1412.99  0. 1.0000     0. 
   1   7  19  10276.40 1240.81  0. 1.0000     0. 
  -1   7 -19   9901.98 2513.02  0. 1.0000     0. 
  -1   7 -19  10234.60 1153.10  0. 1.0000     0. 
  -1   7 -19  10827.40 1474.15  0. 1.0000     0. 
   1   7  19  10433.90 1178.07  0. 1.0000     0. 
   1   7  19  11737.20 1258.39  0. 1.0000     0. 
  -1   7 -20   8492.81 1338.67  0. 1.0000     0. 
   1   7  20  10307.90 1269.14  0. 1.0000     0. 
  -1   7 -20   9286.88 1141.80  0. 1.0000     0. 
  -1   7 -20  11400.20 1508.78  0. 1.0000     0. 
   1   7  20   9415.10 1124.33  0. 1.0000     0. 
   1   7  20  10565.60 1213.42  0. 1.0000     0. 
   1   7  21  27621.10 2000.36  0. 1.0000     0. 
  -1   7 -21  26386.60 1911.10  0. 1.0000     0. 
  -1   7 -21  30951.40 2486.91  0. 1.0000     0. 
   1   7  21  28862.70 2019.06  0. 1.0000     0. 
   1   7  21  25863.90 1865.68  0. 1.0000     0. 
   1   7  22   3282.86  772.26  0. 1.0000     0. 
  -1   7 -22   3539.06  722.30  0. 1.0000     0. 
  -1   7 -22   4472.94 1068.81  0. 1.0000     0. 
   1   7  22   3052.26  714.50  0. 1.0000     0. 
   1   7  22   3368.52  719.76  0. 1.0000     0. 
   1   7  23  22150.40 1825.68  0. 1.0000     0. 
  -1   7 -23  21530.40 1760.63  0. 1.0000     0. 
  -1   7 -23  24767.60 2294.45  0. 1.0000     0. 
   1   7  23  22598.30 1792.60  0. 1.0000     0. 
   1   7  23  19837.10 1657.18  0. 1.0000     0. 
   1   7  24   7926.22 1081.21  0. 1.0000     0. 
  -1   7 -24   7024.81 1037.75  0. 1.0000     0. 
  -1   7 -24   7859.85 1326.34  0. 1.0000     0. 
   1   7  24   6749.68  982.88  0. 1.0000     0. 
   1   7  24   6298.20  935.59  0. 1.0000     0. 
   1   7  25   6196.72  969.87  0. 1.0000     0. 
  -1   7 -25   3424.43  741.55  0. 1.0000     0. 
  -1   7 -25   5230.67 1189.60  0. 1.0000     0. 
   1   7  25   5340.69  908.12  0. 1.0000     0. 
   1   7  25   4869.58  803.61  0. 1.0000     0. 
   1   7  26   9340.47 1189.36  0. 1.0000     0. 
  -1   7 -26   7743.05 1082.74  0. 1.0000     0. 
  -1   7 -26  11187.90 1592.75  0. 1.0000     0. 
   1   7  26   7489.26  994.44  0. 1.0000     0. 
   1   7  26   8469.40 1126.43  0. 1.0000     0. 
   1   7  27   9177.01 1183.91  0. 1.0000     0. 
  -1   7 -27   7649.71 1070.79  0. 1.0000     0. 
  -1   7 -27   9486.31 1461.99  0. 1.0000     0. 
   1  -7 -27   7190.41  962.95  0. 1.0000     0. 
   1   7  27   7238.98 1015.44  0. 1.0000     0. 
   1   7  27   9749.93 1185.33  0. 1.0000     0. 
   1   7  28  15695.10 1515.99  0. 1.0000     0. 
  -1   7 -28  13401.30 1417.57  0. 1.0000     0. 
   1  -7 -28  14236.30 1327.97  0. 1.0000     0. 
  -1   7 -28  18330.00 2001.86  0. 1.0000     0. 
   1   7  28  12428.80 1263.13  0. 1.0000     0. 
   1   7  28  15608.40 1490.88  0. 1.0000     0. 
   1   7  29  32166.80 2094.49  0. 1.0000     0. 
  -1   7 -29  33088.00 2166.78  0. 1.0000     0. 
   1  -7 -29  29410.40 1894.20  0. 1.0000     0. 
  -1   7 -29  35721.00 2735.16  0. 1.0000     0. 
   1   7  29  26974.00 1810.89  0. 1.0000     0. 
   1   7  29  35007.60 2190.16  0. 1.0000     0. 
   1   7  30   6923.23  995.53  0. 1.0000     0. 
  -1   7 -30   5930.73  924.87  0. 1.0000     0. 
   1  -7 -30   7028.90  909.35  0. 1.0000     0. 
  -1   7 -30   7663.90 1298.73  0. 1.0000     0. 
   1   7  30   5737.83  830.23  0. 1.0000     0. 
   1   7  30   8033.74 1039.72  0. 1.0000     0. 
   1   7  31  16258.20 1451.41  0. 1.0000     0. 
   1  -7 -31  16708.60 1356.46  0. 1.0000     0. 
  -1   7 -31  15630.20 1439.78  0. 1.0000     0. 
  -1   7 -31  19322.80 2020.42  0. 1.0000     0. 
   1   7  31  18769.40 1529.62  0. 1.0000     0. 
   1   7  31  14904.70 1268.33  0. 1.0000     0. 
   1   7  32   1392.92  498.19  0. 1.0000     0. 
  -1   7 -32    853.65  518.52  0. 1.0000     0. 
  -1   7 -32   1109.79  426.17  0. 1.0000     0. 
   1  -7 -32    859.25  324.16  0. 1.0000     0. 
   1   7  32    928.55  340.88  0. 1.0000     0. 
   1   7  32    907.60  341.17  0. 1.0000     0. 
   1   7  33   2574.54  556.13  0. 1.0000     0. 
  -1   7 -33   3285.20  656.32  0. 1.0000     0. 
   1  -7 -33   3082.64  581.75  0. 1.0000     0. 
  -1   7 -33   3254.60  821.85  0. 1.0000     0. 
   1   7  33   2938.89  552.57  0. 1.0000     0. 
   1   7  33   2414.24  484.57  0. 1.0000     0. 
   1   7  34   1916.59  456.16  0. 1.0000     0. 
  -1   7 -34   2293.26  552.96  0. 1.0000     0. 
   1  -7 -34   1968.53  451.67  0. 1.0000     0. 
  -1   7 -34   1706.37  524.83  0. 1.0000     0. 
   1   7  34   1785.64  435.48  0. 1.0000     0. 
   1   7  35   7017.61  819.85  0. 1.0000     0. 
   1  -7 -35   6353.51  749.58  0. 1.0000     0. 
  -1   7 -35   7358.72  877.48  0. 1.0000     0. 
  -1   7 -35   9512.01 1248.69  0. 1.0000     0. 
   1   7  35   7701.73  904.53  0. 1.0000     0. 
   1  -7 -36   1038.93  332.01  0. 1.0000     0. 
  -1   7 -36   1316.54  380.73  0. 1.0000     0. 
  -1   7 -36   2127.56  643.14  0. 1.0000     0. 
   1   7  36   1329.35  350.85  0. 1.0000     0. 
  -1   7 -37   2255.03  457.41  0. 1.0000     0. 
   1  -7 -37   2490.91  440.92  0. 1.0000     0. 
  -1   7 -37   2975.85  744.38  0. 1.0000     0. 
   1   7  37   2793.38  460.18  0. 1.0000     0. 
  -1   7 -38  25223.70 1751.33  0. 1.0000     0. 
  -1   7 -38  17528.50 1127.23  0. 1.0000     0. 
  -1   7 -38  24735.50 1756.18  0. 1.0000     0. 
   1  -7 -38  17263.10 1016.11  0. 1.0000     0. 
   1   7  38  19490.60 1097.69  0. 1.0000     0. 
  -1   7 -39   2748.89  563.92  0. 1.0000     0. 
  -1   7 -39   2232.61  576.98  0. 1.0000     0. 
   1   8 -38   8234.37  883.44  0. 1.0000     0. 
  -1   8  38   6130.44  561.91  0. 1.0000     0. 
   1   8 -37   9830.35  998.31  0. 1.0000     0. 
  -1   8  37   8784.50  751.71  0. 1.0000     0. 
   1   8 -37  10607.50 1079.86  0. 1.0000     0. 
  -1   8  37   8729.08  730.41  0. 1.0000     0. 
  -1   8  36   5255.07  636.20  0. 1.0000     0. 
   1   8 -36   6351.60  874.54  0. 1.0000     0. 
  -1   8  36   4228.12  521.01  0. 1.0000     0. 
  -1   8  36   5172.29  637.07  0. 1.0000     0. 
  -1   8  35   4066.68  606.91  0. 1.0000     0. 
   1   8 -35   4315.29  814.59  0. 1.0000     0. 
  -1   8  35   3701.06  567.91  0. 1.0000     0. 
  -1   8  35   3300.98  479.14  0. 1.0000     0. 
  -1   8  34   3362.78  595.87  0. 1.0000     0. 
   1   8 -34   3347.81  711.21  0. 1.0000     0. 
  -1   8  34   3687.19  579.41  0. 1.0000     0. 
  -1   8  34   3627.60  534.96  0. 1.0000     0. 
   1   8 -33   4416.90  838.01  0. 1.0000     0. 
  -1   8  33   5083.46  760.28  0. 1.0000     0. 
   1   8 -33   4335.19  854.37  0. 1.0000     0. 
  -1   8  33   4380.80  669.51  0. 1.0000     0. 
  -1   8  33   3711.95  577.96  0. 1.0000     0. 
  -1   8  32   1615.08  493.26  0. 1.0000     0. 
   1   8 -32    845.87  310.73  0. 1.0000     0. 
   1   8 -32   1403.86  551.18  0. 1.0000     0. 
   1   8 -32   2089.49  632.96  0. 1.0000     0. 
  -1   8  32   1832.21  462.56  0. 1.0000     0. 
  -1   8  32   1189.97  339.90  0. 1.0000     0. 
   1   8 -31    761.33  556.49  0. 1.0000     0. 
  -1   8  31   1445.73  485.20  0. 1.0000     0. 
   1   8 -31    255.25  230.35  0. 1.0000     0. 
   1   8 -31   1926.10  583.74  0. 1.0000     0. 
  -1   8  31   1058.54  362.57  0. 1.0000     0. 
  -1   8  31   1521.86  422.68  0. 1.0000     0. 
   1   8 -30   8221.63 1267.63  0. 1.0000     0. 
  -1   8  30   7164.35  965.22  0. 1.0000     0. 
   1   8 -30   4879.55  884.79  0. 1.0000     0. 
   1   8 -30   9401.80 1290.22  0. 1.0000     0. 
  -1   8  30   7425.54  888.60  0. 1.0000     0. 
  -1   8  30   9095.15 1043.27  0. 1.0000     0. 
   1   8 -29  30879.20 2429.62  0. 1.0000     0. 
   1   8 -29  32301.50 2452.90  0. 1.0000     0. 
  -1   8  29  26613.00 1720.52  0. 1.0000     0. 
  -1   8  29  29708.90 1925.36  0. 1.0000     0. 
   1   8 -28   3508.62  945.11  0. 1.0000     0. 
   1   8 -28   2620.14  617.78  0. 1.0000     0. 
   1   8 -28   3990.19  865.67  0. 1.0000     0. 
  -1   8  28   3575.57  650.09  0. 1.0000     0. 
  -1   8  28   3137.49  676.94  0. 1.0000     0. 
   1   8 -27   3941.93 1017.25  0. 1.0000     0. 
   1   8 -27   1605.19  529.16  0. 1.0000     0. 
   1   8 -27   2705.42  856.71  0. 1.0000     0. 
  -1   8  27   2205.76  554.47  0. 1.0000     0. 
  -1   8  27   2557.52  630.36  0. 1.0000     0. 
  -1   8  26  22040.10 2379.90  0. 1.0000     0. 
   1   8 -26  25459.30 2360.50  0. 1.0000     0. 
   1   8 -26  20500.90 1821.76  0. 1.0000     0. 
   1   8 -26  26064.90 2280.68  0. 1.0000     0. 
  -1   8  26  22346.40 1755.57  0. 1.0000     0. 
  -1   8  25   2631.99  997.40  0. 1.0000     0. 
   1   8 -25   4670.76 1062.84  0. 1.0000     0. 
   1   8 -25   3902.36  794.90  0. 1.0000     0. 
   1   8 -25   5259.62 1122.63  0. 1.0000     0. 
  -1   8  25   4222.10  807.40  0. 1.0000     0. 
   1   8 -24  21733.80 2194.11  0. 1.0000     0. 
   1   8 -24  19585.50 1742.23  0. 1.0000     0. 
  -1   8  24  17203.80 2232.01  0. 1.0000     0. 
  -1   8  24  20622.80 1726.43  0. 1.0000     0. 
   1   8 -23  43101.00 3086.70  0. 1.0000     0. 
   1   8 -23  35400.00 2326.86  0. 1.0000     0. 
  -1   8  23  36285.30 3187.37  0. 1.0000     0. 
  -1   8  23  38828.40 2393.23  0. 1.0000     0. 
   1   8 -22   9784.79 1526.99  0. 1.0000     0. 
   1   8 -22   8004.93 1079.16  0. 1.0000     0. 
  -1   8  22   6824.62 1403.87  0. 1.0000     0. 
  -1   8  22   9497.14 1221.13  0. 1.0000     0. 
  -1   8  21   2584.78 1021.14  0. 1.0000     0. 
   1   8 -21   3317.18  993.72  0. 1.0000     0. 
   1   8 -21   2692.36  644.26  0. 1.0000     0. 
  -1   8  21   2333.66  588.49  0. 1.0000     0. 
  -1   8  21   2396.49  667.50  0. 1.0000     0. 
  -1   8  20  14059.70 1968.46  0. 1.0000     0. 
   1   8 -20  18242.50 2013.78  0. 1.0000     0. 
   1   8 -20  15453.90 1441.08  0. 1.0000     0. 
  -1   8  20  15450.50 1360.17  0. 1.0000     0. 
  -1   8  20  16302.50 1526.09  0. 1.0000     0. 
  -1   8  19  13503.60 1937.62  0. 1.0000     0. 
   1   8 -19  16066.00 1902.78  0. 1.0000     0. 
  -1   8  19  13740.90 1283.69  0. 1.0000     0. 
  -1   8  19  14558.30 1476.65  0. 1.0000     0. 
  -1   8  18  19265.60 2250.57  0. 1.0000     0. 
   1   8 -18  26524.80 2355.67  0. 1.0000     0. 
  -1   8  18  20862.80 1558.04  0. 1.0000     0. 
  -1   8  18  22595.80 1786.32  0. 1.0000     0. 
   1   8 -17   9223.21 1419.46  0. 1.0000     0. 
  -1   8  17   5897.04 1310.33  0. 1.0000     0. 
  -1   8  17   6855.68  991.67  0. 1.0000     0. 
   1   8 -16    179.90  462.71  0. 1.0000     0. 
  -1   8  16    412.33  538.06  0. 1.0000     0. 
  -1   8  16     71.10  204.90  0. 1.0000     0. 
   1   8 -15  11053.20 1533.09  0. 1.0000     0. 
  -1   8  15   9463.00 1555.87  0. 1.0000     0. 
  -1   8  15   9608.34 1155.33  0. 1.0000     0. 
   1   8 -14  48578.40 3127.39  0. 1.0000     0. 
   1   8 -14  42757.40 5260.92  0. 1.0000     0. 
  -1   8  14  33917.00 2933.50  0. 1.0000     0. 
  -1   8  14  43452.30 2422.37  0. 1.0000     0. 
   1   8 -13  55074.30 3322.35  0. 1.0000     0. 
   1   8 -13  47810.70 5470.83  0. 1.0000     0. 
  -1   8  13  44630.61 3333.23  0. 1.0000     0. 
  -1   8  13  51195.70 2580.95  0. 1.0000     0. 
  -1  -8 -13  47831.30 4103.22  0. 1.0000     0. 
   1   8 -12   3167.96  935.16  0. 1.0000     0. 
   1   8 -12   4083.33 1692.22  0. 1.0000     0. 
  -1   8  12   2061.13  801.29  0. 1.0000     0. 
   1  -8  12   1651.62 1331.72  0. 1.0000     0. 
  -1  -8 -12   2124.35  863.79  0. 1.0000     0. 
   1   8 -12   2397.29  568.37  0. 1.0000     0. 
  -1   8  12   3004.86  611.01  0. 1.0000     0. 
   1   8 -11  40594.50 4883.93  0. 1.0000     0. 
   1  -8  11  37135.20 5159.14  0. 1.0000     0. 
  -1  -8 -11  38654.40 3557.36  0. 1.0000     0. 
   1   8 -10  49283.60 5345.35  0. 1.0000     0. 
   1  -8  10  42958.00 5472.93  0. 1.0000     0. 
  -1  -8 -10  48044.10 3913.74  0. 1.0000     0. 
   1   8  -9  21272.70 3420.78  0. 1.0000     0. 
   1  -8   9  20507.40 3733.57  0. 1.0000     0. 
  -1  -8  -9  18602.20 2363.06  0. 1.0000     0. 
   1   8  -8   8008.01 2160.64  0. 1.0000     0. 
   1  -8   8   7759.91 2292.34  0. 1.0000     0. 
  -1  -8  -8   7271.96 1456.80  0. 1.0000     0. 
  -1   8   8   7259.99 1760.76  0. 1.0000     0. 
   1   8  -7  18357.70 3205.18  0. 1.0000     0. 
   1  -8   7  17988.70 3309.75  0. 1.0000     0. 
  -1   8   7  15985.80 2627.87  0. 1.0000     0. 
  -1  -8  -7  14807.60 2053.51  0. 1.0000     0. 
   1   8  -6  25258.60 3722.25  0. 1.0000     0. 
   1  -8   6  23278.60 3746.22  0. 1.0000     0. 
  -1  -8  -6  21993.80 2430.99  0. 1.0000     0. 
  -1   8   6  24274.10 3203.14  0. 1.0000     0. 
   1   8  -5   4557.95 1293.94  0. 1.0000     0. 
   1   8  -5   3431.51 1520.12  0. 1.0000     0. 
   1  -8   5   3176.52 1414.98  0. 1.0000     0. 
  -1   8   5   3340.29 1261.51  0. 1.0000     0. 
   1   8  -4  11942.00 2537.22  0. 1.0000     0. 
   1   8  -4  11774.80 1992.99  0. 1.0000     0. 
   1  -8   4  10176.10 2411.83  0. 1.0000     0. 
  -1   8   4  10651.50 2139.34  0. 1.0000     0. 
   1   8  -3  11378.10 2503.97  0. 1.0000     0. 
   1   8  -3  14330.80 2241.21  0. 1.0000     0. 
   1  -8   3  10919.00 2518.73  0. 1.0000     0. 
  -1   8   3  12553.40 2339.74  0. 1.0000     0. 
   1   8  -2   4193.96 1175.80  0. 1.0000     0. 
   1   8  -2   4433.31 1642.63  0. 1.0000     0. 
   1  -8   2   3385.78 1391.60  0. 1.0000     0. 
  -1   8   2   4536.65 1449.26  0. 1.0000     0. 
   1   8  -1   6487.17 1506.87  0. 1.0000     0. 
   1   8  -1   4985.69 1727.22  0. 1.0000     0. 
   1  -8   1   5099.43 1716.26  0. 1.0000     0. 
  -1   8   1   6039.31 1620.71  0. 1.0000     0. 
   1   8   0   5013.07 1335.89  0. 1.0000     0. 
  -1   8   0   4074.52 1497.97  0. 1.0000     0. 
   1   8   0   4399.20 1633.59  0. 1.0000     0. 
   1  -8   0   4269.58 1477.22  0. 1.0000     0. 
  -1   8   0   4732.17 1470.55  0. 1.0000     0. 
  -1   8  -1   6629.47 1838.55  0. 1.0000     0. 
   1   8   1   7269.21 1939.28  0. 1.0000     0. 
   1   8   1   7945.20 1625.39  0. 1.0000     0. 
   1  -8  -1   6286.56 1773.02  0. 1.0000     0. 
  -1   8  -1   8015.07 1898.59  0. 1.0000     0. 
   1   8   2   4372.66 1209.25  0. 1.0000     0. 
  -1   8  -2   4951.17 1728.11  0. 1.0000     0. 
   1   8   2   4142.86 1518.51  0. 1.0000     0. 
  -1   8  -2   4764.64 1520.45  0. 1.0000     0. 
  -1   8  -3  11129.70 2490.93  0. 1.0000     0. 
   1   8   3  12344.00 2061.41  0. 1.0000     0. 
  -1   8  -3  10540.30 2256.68  0. 1.0000     0. 
  -1   8  -4  11714.60 2515.48  0. 1.0000     0. 
   1   8   4  11981.70 2036.23  0. 1.0000     0. 
   1   8   5   4449.35 1238.55  0. 1.0000     0. 
  -1   8  -5   4135.67 1698.03  0. 1.0000     0. 
   1   8   6  24782.40 2910.30  0. 1.0000     0. 
  -1   8  -6  26021.60 3803.09  0. 1.0000     0. 
  -1   8  -7  20073.30 3387.72  0. 1.0000     0. 
   1   8   7  20104.70 2638.34  0. 1.0000     0. 
  -1   8  -8   7808.12 2154.39  0. 1.0000     0. 
   1   8   8   9490.69 1790.40  0. 1.0000     0. 
   1   8   9  19866.80 2641.53  0. 1.0000     0. 
  -1   8  -9  16555.30 3049.34  0. 1.0000     0. 
  -1   8 -10  51306.89 5385.85  0. 1.0000     0. 
   1   8  10  51792.50 4286.04  0. 1.0000     0. 
   1   8  11  38955.80 3742.56  0. 1.0000     0. 
  -1   8 -11  36482.20 4615.82  0. 1.0000     0. 
   1  -8 -11  31505.10 3107.43  0. 1.0000     0. 
  -1   8 -12   3931.09  998.25  0. 1.0000     0. 
   1   8  12   1869.96  814.84  0. 1.0000     0. 
  -1   8 -12   2299.12 1314.02  0. 1.0000     0. 
  -1   8 -12   2818.58  804.36  0. 1.0000     0. 
   1  -8 -12   2050.92  847.53  0. 1.0000     0. 
   1   8  12   2709.73  629.90  0. 1.0000     0. 
  -1   8 -13  58328.40 3424.19  0. 1.0000     0. 
  -1   8 -13  48219.90 3312.48  0. 1.0000     0. 
   1   8  13  50967.20 2625.02  0. 1.0000     0. 
  -1   8 -13  44731.30 5148.24  0. 1.0000     0. 
  -1   8 -13  47704.00 3008.29  0. 1.0000     0. 
   1  -8 -13  42712.70 3774.00  0. 1.0000     0. 
   1   8  13  51869.70 2598.30  0. 1.0000     0. 
  -1   8 -14  43947.00 3009.22  0. 1.0000     0. 
  -1   8 -14  36797.60 4688.07  0. 1.0000     0. 
   1   8  14  41402.40 2380.03  0. 1.0000     0. 
  -1   8 -14  40466.10 3027.66  0. 1.0000     0. 
  -1   8 -14  39331.20 2782.63  0. 1.0000     0. 
   1   8  14  40136.00 2305.55  0. 1.0000     0. 
   1  -8 -14  32773.90 3356.73  0. 1.0000     0. 
  -1   8 -15  11398.20 1625.06  0. 1.0000     0. 
  -1   8 -15  11425.60 2616.94  0. 1.0000     0. 
   1   8  15  11071.20 1253.48  0. 1.0000     0. 
  -1   8 -15  12336.10 1586.66  0. 1.0000     0. 
   1   8  15  12212.80 1263.84  0. 1.0000     0. 
   1   8  16    797.19  439.17  0. 1.0000     0. 
  -1   8 -16    471.66  435.00  0. 1.0000     0. 
  -1   8 -16    449.44  395.60  0. 1.0000     0. 
   1   8  16   1003.19  445.53  0. 1.0000     0. 
  -1   8 -17   7044.75 1278.42  0. 1.0000     0. 
   1   8  17   7656.99 1068.02  0. 1.0000     0. 
  -1   8 -17   7619.12 1237.97  0. 1.0000     0. 
   1   8  17   7325.43  995.25  0. 1.0000     0. 
   1   8  17   7370.65 1010.78  0. 1.0000     0. 
  -1   8 -18  20658.10 2176.92  0. 1.0000     0. 
   1   8  18  23453.40 1848.30  0. 1.0000     0. 
  -1   8 -18  24992.50 2264.16  0. 1.0000     0. 
   1   8  18  22632.90 1765.48  0. 1.0000     0. 
   1   8  18  25285.70 1839.61  0. 1.0000     0. 
  -1   8 -19  13199.90 1773.48  0. 1.0000     0. 
   1   8  19  15562.40 1525.22  0. 1.0000     0. 
  -1   8 -19  16540.40 1850.70  0. 1.0000     0. 
  -1   8 -19  12348.50 1287.02  0. 1.0000     0. 
   1   8  19  14869.70 1431.92  0. 1.0000     0. 
   1   8  19  15289.90 1444.23  0. 1.0000     0. 
  -1   8 -20  14274.60 1829.57  0. 1.0000     0. 
   1   8  20  16369.00 1564.05  0. 1.0000     0. 
  -1   8 -20  15403.70 1466.43  0. 1.0000     0. 
  -1   8 -20  16853.50 1902.73  0. 1.0000     0. 
   1   8  20  16436.80 1529.19  0. 1.0000     0. 
   1   8  20  17240.40 1543.13  0. 1.0000     0. 
  -1   8 -21   2446.00  930.19  0. 1.0000     0. 
   1   8  21   1477.52  599.14  0. 1.0000     0. 
  -1   8 -21   2420.72  613.12  0. 1.0000     0. 
  -1   8 -21   2908.57  887.05  0. 1.0000     0. 
   1   8  21   2446.95  608.97  0. 1.0000     0. 
   1   8  21   2062.60  591.13  0. 1.0000     0. 
   1   8  22   9811.37 1251.42  0. 1.0000     0. 
  -1   8 -22   7487.39 1309.27  0. 1.0000     0. 
  -1   8 -22   8407.01 1414.69  0. 1.0000     0. 
  -1   8 -22   7384.66 1038.79  0. 1.0000     0. 
   1   8  22   9112.23 1137.81  0. 1.0000     0. 
   1   8  22   9378.72 1155.44  0. 1.0000     0. 
  -1   8 -23  29665.40 2646.26  0. 1.0000     0. 
   1   8  23  41715.40 2527.54  0. 1.0000     0. 
  -1   8 -23  33388.30 2199.10  0. 1.0000     0. 
  -1   8 -23  39865.50 2974.45  0. 1.0000     0. 
   1   8  23  37495.40 2282.13  0. 1.0000     0. 
   1   8  23  38126.70 2320.29  0. 1.0000     0. 
   1   8  24  21708.30 1823.90  0. 1.0000     0. 
  -1   8 -24  21299.20 2171.41  0. 1.0000     0. 
  -1   8 -24  18564.20 1629.23  0. 1.0000     0. 
   1   8  24  20471.70 1675.00  0. 1.0000     0. 
   1   8  24  21795.30 1743.56  0. 1.0000     0. 
   1   8  25   3509.62  760.78  0. 1.0000     0. 
  -1   8 -25   3494.35  697.45  0. 1.0000     0. 
  -1   8 -25   5178.96 1071.09  0. 1.0000     0. 
   1   8  25   3576.75  768.81  0. 1.0000     0. 
   1   8  25   3490.88  736.62  0. 1.0000     0. 
   1   8  26  26857.70 1917.71  0. 1.0000     0. 
   1  -8 -26  19982.00 1531.85  0. 1.0000     0. 
  -1   8 -26  21153.30 1696.65  0. 1.0000     0. 
  -1   8 -26  25155.00 2361.85  0. 1.0000     0. 
   1   8  26  21539.60 1659.01  0. 1.0000     0. 
   1   8  26  22885.10 1782.92  0. 1.0000     0. 
   1   8  27   3511.45  716.46  0. 1.0000     0. 
   1  -8 -27   2612.70  570.36  0. 1.0000     0. 
  -1   8 -27   2907.74  844.30  0. 1.0000     0. 
  -1   8 -27   2742.36  625.87  0. 1.0000     0. 
   1   8  27   3571.57  735.99  0. 1.0000     0. 
   1   8  27   2114.52  537.01  0. 1.0000     0. 
   1   8  28   4120.02  797.72  0. 1.0000     0. 
   1  -8 -28   2913.99  572.41  0. 1.0000     0. 
  -1   8 -28   4967.22 1072.86  0. 1.0000     0. 
  -1   8 -28   2914.58  657.95  0. 1.0000     0. 
   1   8  28   3473.39  668.99  0. 1.0000     0. 
   1   8  28   2876.63  611.99  0. 1.0000     0. 
   1   8  29  31456.50 1998.11  0. 1.0000     0. 
   1  -8 -29  25231.80 1639.84  0. 1.0000     0. 
  -1   8 -29  34165.40 2632.93  0. 1.0000     0. 
  -1   8 -29  28172.10 1875.56  0. 1.0000     0. 
   1   8  29  26834.90 1749.58  0. 1.0000     0. 
   1   8  29  30667.60 1953.22  0. 1.0000     0. 
   1   8  30   9891.54 1122.90  0. 1.0000     0. 
   1  -8 -30   8022.80  900.76  0. 1.0000     0. 
  -1   8 -30   8540.37 1017.86  0. 1.0000     0. 
  -1   8 -30   9725.21 1460.89  0. 1.0000     0. 
   1   8  30   7873.22  888.99  0. 1.0000     0. 
   1   8  31    690.23  352.19  0. 1.0000     0. 
  -1   8 -31    535.21  279.33  0. 1.0000     0. 
   1  -8 -31    440.15  271.56  0. 1.0000     0. 
  -1   8 -31    392.45  393.60  0. 1.0000     0. 
   1   8  31    496.54  242.82  0. 1.0000     0. 
   1   8  32   1789.75  429.08  0. 1.0000     0. 
   1  -8 -32   1951.59  428.83  0. 1.0000     0. 
  -1   8 -32   1229.16  398.27  0. 1.0000     0. 
  -1   8 -32   1959.38  574.94  0. 1.0000     0. 
   1   8  32   1586.52  389.76  0. 1.0000     0. 
  -1   8 -33   7168.23 1143.93  0. 1.0000     0. 
   1   8  33   6242.69  811.37  0. 1.0000     0. 
  -1   8 -33   8557.26 1229.38  0. 1.0000     0. 
  -1   8 -33   4692.36  672.56  0. 1.0000     0. 
   1   8  33   4755.24  623.03  0. 1.0000     0. 
  -1   8 -34   4147.52  881.10  0. 1.0000     0. 
  -1   8 -34   5435.85  971.89  0. 1.0000     0. 
   1   8  34   4426.81  635.03  0. 1.0000     0. 
  -1   8 -35   4791.17  867.48  0. 1.0000     0. 
  -1   8 -35   4781.87  858.53  0. 1.0000     0. 
   1   8  35   4309.12  603.83  0. 1.0000     0. 
  -1   8 -36   5970.81  883.49  0. 1.0000     0. 
  -1   8 -36   5332.96  825.59  0. 1.0000     0. 
   1   8  36   5224.90  612.72  0. 1.0000     0. 
  -1   8 -37  11278.30 1121.53  0. 1.0000     0. 
  -1   8 -37  12615.70 1227.49  0. 1.0000     0. 
   1   8  37   9471.90  758.44  0. 1.0000     0. 
  -1   8 -38   7744.58  863.22  0. 1.0000     0. 
  -1   8 -38   7653.61  899.61  0. 1.0000     0. 
  -1   9  36   2618.61  385.02  0. 1.0000     0. 
  -1   9  36   2027.55  334.55  0. 1.0000     0. 
  -1   9  35   4901.42  577.49  0. 1.0000     0. 
   1   9 -35   4979.44  722.81  0. 1.0000     0. 
  -1   9  35   4587.58  536.57  0. 1.0000     0. 
   1   9 -34    272.73  261.18  0. 1.0000     0. 
  -1   9  34    640.53  284.17  0. 1.0000     0. 
   1   9 -34    247.52  243.49  0. 1.0000     0. 
  -1   9  34    369.91  249.96  0. 1.0000     0. 
   1   9 -33   9872.21 1117.98  0. 1.0000     0. 
   1   9 -33   8168.98 1030.51  0. 1.0000     0. 
  -1   9  33  10797.20  955.05  0. 1.0000     0. 
   1   9 -33  11489.10 1217.24  0. 1.0000     0. 
  -1   9  33   9560.95  872.69  0. 1.0000     0. 
   1   9 -32    609.79  397.11  0. 1.0000     0. 
  -1   9  32    609.60  331.75  0. 1.0000     0. 
   1   9 -32    532.87  413.56  0. 1.0000     0. 
   1   9 -32    548.22  344.25  0. 1.0000     0. 
  -1   9  32    251.66  235.07  0. 1.0000     0. 
   1   9 -31   7558.07 1088.72  0. 1.0000     0. 
   1   9 -31   7243.03 1119.14  0. 1.0000     0. 
  -1   9  31   7712.67  891.96  0. 1.0000     0. 
   1   9 -31   7343.89 1083.18  0. 1.0000     0. 
  -1   9  31   7529.19  863.64  0. 1.0000     0. 
   1   9 -30   5217.20  904.82  0. 1.0000     0. 
   1   9 -30   5009.69  937.60  0. 1.0000     0. 
  -1   9  30   4617.39  778.38  0. 1.0000     0. 
   1   9 -30   6260.41 1024.42  0. 1.0000     0. 
  -1   9  30   5446.39  770.82  0. 1.0000     0. 
   1   9 -29  18035.50 1743.53  0. 1.0000     0. 
  -1   9  29  17540.50 1436.97  0. 1.0000     0. 
   1   9 -29  18445.50 1865.51  0. 1.0000     0. 
   1   9 -29  19026.60 1773.74  0. 1.0000     0. 
  -1   9  29  17184.90 1383.65  0. 1.0000     0. 
   1   9 -28   1892.78  712.47  0. 1.0000     0. 
  -1   9  28   1878.60  532.60  0. 1.0000     0. 
   1   9 -28   1343.35  490.10  0. 1.0000     0. 
   1   9 -28   2181.87  689.59  0. 1.0000     0. 
  -1   9  28   2403.38  530.36  0. 1.0000     0. 
   1   9 -27   3874.97  993.61  0. 1.0000     0. 
  -1   9  27   3709.70  703.95  0. 1.0000     0. 
   1   9 -27   3290.73  830.78  0. 1.0000     0. 
  -1   9  27   3765.70  716.96  0. 1.0000     0. 
  -1   9  26   7451.43 1326.23  0. 1.0000     0. 
   1   9 -26   7085.33 1328.38  0. 1.0000     0. 
  -1   9  26   5504.71  922.88  0. 1.0000     0. 
   1   9 -26   5599.00 1041.33  0. 1.0000     0. 
  -1   9  26   6768.56  933.85  0. 1.0000     0. 
  -1   9  25  10242.90 1608.34  0. 1.0000     0. 
  -1   9  25   8020.35 1125.51  0. 1.0000     0. 
   1   9 -25  12694.30 1706.17  0. 1.0000     0. 
   1   9 -25   9504.32 1388.56  0. 1.0000     0. 
  -1   9  25  11247.40 1229.41  0. 1.0000     0. 
  -1   9  24   6640.06 1223.77  0. 1.0000     0. 
  -1   9  24   6940.84 1024.99  0. 1.0000     0. 
   1   9 -24   9228.89 1486.27  0. 1.0000     0. 
   1   9 -24   7678.76 1247.25  0. 1.0000     0. 
  -1   9  24   6760.46  961.75  0. 1.0000     0. 
  -1   9  23  27976.50 2678.95  0. 1.0000     0. 
   1   9 -23  31963.80 2666.18  0. 1.0000     0. 
   1   9 -23  29651.50 2402.94  0. 1.0000     0. 
  -1   9  23  29197.40 2016.23  0. 1.0000     0. 
  -1   9  22   1650.20  726.60  0. 1.0000     0. 
   1   9 -22   1521.89  821.30  0. 1.0000     0. 
   1   9 -22   2290.56  773.77  0. 1.0000     0. 
  -1   9  22   2243.75  653.98  0. 1.0000     0. 
  -1   9  21  13765.80 1947.21  0. 1.0000     0. 
   1   9 -21  16228.80 1936.74  0. 1.0000     0. 
   1   9 -21  14404.80 1680.78  0. 1.0000     0. 
  -1   9  21  16762.20 1555.23  0. 1.0000     0. 
  -1   9  20  25742.30 2660.68  0. 1.0000     0. 
  -1   9  20  28779.50 2044.48  0. 1.0000     0. 
   1   9 -19  38980.30 3042.08  0. 1.0000     0. 
  -1   9  19  31095.70 2928.52  0. 1.0000     0. 
  -1   9  19  34627.80 2253.21  0. 1.0000     0. 
   1   9 -18  25791.70 2436.71  0. 1.0000     0. 
  -1   9  18  22297.60 1796.38  0. 1.0000     0. 
   1   9 -17  57521.20 3620.60  0. 1.0000     0. 
  -1   9  17  50537.00 2734.09  0. 1.0000     0. 
   1   9 -16  36760.50 2923.51  0. 1.0000     0. 
  -1   9  16  28822.00 2819.75  0. 1.0000     0. 
  -1   9  16  32940.70 2190.57  0. 1.0000     0. 
   1   9 -15  10904.20 1614.13  0. 1.0000     0. 
  -1   9  15   6541.06 1306.47  0. 1.0000     0. 
  -1   9  15   8301.83 1114.95  0. 1.0000     0. 
   1   9 -14  18214.30 2019.64  0. 1.0000     0. 
  -1   9  14  15571.80 2017.75  0. 1.0000     0. 
  -1   9  14  17517.10 1548.13  0. 1.0000     0. 
   1   9 -13   8624.85 1430.13  0. 1.0000     0. 
  -1   9  13   6051.75 1294.05  0. 1.0000     0. 
  -1   9  13   7618.78 1026.65  0. 1.0000     0. 
  -1   9  12  16306.70 2034.63  0. 1.0000     0. 
   1   9 -12  17062.70 1478.61  0. 1.0000     0. 
  -1   9  12  19121.70 1600.66  0. 1.0000     0. 
   1   9 -11  17639.50 1963.20  0. 1.0000     0. 
  -1   9  11  12377.90 1723.47  0. 1.0000     0. 
  -1   9  11  14806.20 1381.30  0. 1.0000     0. 
   1   9 -11  13216.10 1291.84  0. 1.0000     0. 
   1   9 -10  23900.80 2263.27  0. 1.0000     0. 
  -1   9  10  19587.10 2192.47  0. 1.0000     0. 
   1   9 -10  18244.00 1532.67  0. 1.0000     0. 
  -1   9  10  21049.00 1635.50  0. 1.0000     0. 
  -1   9   9   1407.20  461.43  0. 1.0000     0. 
   1   9  -9   1888.37  696.00  0. 1.0000     0. 
   1  -9   9   1588.81 1160.49  0. 1.0000     0. 
  -1   9   9   2104.53  863.50  0. 1.0000     0. 
  -1   9   9   2160.62  547.08  0. 1.0000     0. 
   1   9  -9   1858.83  520.53  0. 1.0000     0. 
   1   9  -8  11834.50 1563.58  0. 1.0000     0. 
  -1   9   8   8999.89 1513.07  0. 1.0000     0. 
  -1   9   8  12509.10 1782.74  0. 1.0000     0. 
   1  -9   8   8566.25 2501.25  0. 1.0000     0. 
   1   9  -8  10090.00 1108.78  0. 1.0000     0. 
  -1   9   8  12434.30 1221.02  0. 1.0000     0. 
  -1   9   7   4106.58 1017.91  0. 1.0000     0. 
   1   9  -7   4827.43 1877.97  0. 1.0000     0. 
   1   9  -7   4352.32  962.84  0. 1.0000     0. 
   1  -9   7   3071.92 1421.96  0. 1.0000     0. 
  -1   9   7   4077.80  973.94  0. 1.0000     0. 
   1   9  -7   4024.15  721.65  0. 1.0000     0. 
  -1   9   7   3959.56  692.37  0. 1.0000     0. 
  -1   9   6   5655.72 1254.13  0. 1.0000     0. 
   1   9  -6   5748.03 1093.93  0. 1.0000     0. 
   1   9  -6   4741.29 1812.63  0. 1.0000     0. 
  -1   9   6   5771.61 1189.07  0. 1.0000     0. 
   1  -9   6   5166.82 1967.41  0. 1.0000     0. 
  -1   9   6   5232.68  783.01  0. 1.0000     0. 
   1   9  -6   5774.68  852.15  0. 1.0000     0. 
   1   9  -5  10944.70 1508.65  0. 1.0000     0. 
  -1   9   5  10295.30 1625.78  0. 1.0000     0. 
   1   9  -5  11506.80 2902.92  0. 1.0000     0. 
  -1   9   5   8921.26 1424.39  0. 1.0000     0. 
   1  -9   5   9055.80 2417.50  0. 1.0000     0. 
  -1   9   5   8976.98  999.30  0. 1.0000     0. 
   1   9  -5   9042.25 1047.09  0. 1.0000     0. 
   1   9  -4   7059.69 1256.84  0. 1.0000     0. 
   1   9  -4   5193.17 1897.67  0. 1.0000     0. 
  -1   9   4   8702.75 1514.12  0. 1.0000     0. 
  -1   9   4   8756.14 1583.77  0. 1.0000     0. 
   1   9  -4   6132.11  902.15  0. 1.0000     0. 
  -1   9   3  83139.00 4597.25  0. 1.0000     0. 
   1   9  -3  89593.00 4209.10  0. 1.0000     0. 
   1   9  -3  91218.40 7824.15  0. 1.0000     0. 
  -1   9   3  93443.00 4519.59  0. 1.0000     0. 
   1   9  -3  87854.20 3313.18  0. 1.0000     0. 
  -1   9   2  20111.30 2263.54  0. 1.0000     0. 
   1   9  -2  25001.20 2260.06  0. 1.0000     0. 
   1   9  -2  22782.80 3085.84  0. 1.0000     0. 
   1   9  -2  23287.60 3955.64  0. 1.0000     0. 
  -1   9   2  18374.30 1958.52  0. 1.0000     0. 
   1   9  -2  22547.00 1719.72  0. 1.0000     0. 
  -1   9   1   9590.23 1622.73  0. 1.0000     0. 
   1   9  -1   8295.17 2244.07  0. 1.0000     0. 
   1   9  -1  11172.50 2138.11  0. 1.0000     0. 
  -1   9   1  11209.80 1529.90  0. 1.0000     0. 
   1   9  -1   9666.17 1110.50  0. 1.0000     0. 
  -1   9   0  13344.70 1869.59  0. 1.0000     0. 
   1   9   0  13194.00 2941.78  0. 1.0000     0. 
   1   9   0  15767.50 2499.45  0. 1.0000     0. 
  -1   9   0  16033.20 1825.98  0. 1.0000     0. 
   1   9   0  13881.20 1302.01  0. 1.0000     0. 
  -1   9   0  13817.20 2692.02  0. 1.0000     0. 
  -1   9  -1  12392.60 1778.95  0. 1.0000     0. 
   1   9   1  11629.10 2844.42  0. 1.0000     0. 
   1   9   1  12459.60 2231.27  0. 1.0000     0. 
  -1   9  -1  12825.00 1685.56  0. 1.0000     0. 
   1   9   1  11910.90 1205.16  0. 1.0000     0. 
   1   9   2  22361.40 3005.91  0. 1.0000     0. 
  -1   9  -2  19145.20 3915.97  0. 1.0000     0. 
  -1   9  -2  24357.20 2615.84  0. 1.0000     0. 
  -1   9  -2  24763.60 2411.93  0. 1.0000     0. 
   1   9   2  21779.50 1626.74  0. 1.0000     0. 
  -1   9  -3  94757.61 4839.86  0. 1.0000     0. 
   1   9   3 100256.99 6355.02  0. 1.0000     0. 
  -1   9  -3  90094.80 7835.41  0. 1.0000     0.
[truncated: 830,829 more chars]
